# Supplementary material for: The comprehensive interactomes of human adenosine RNA methyltransferases and demethylases reveal distinct functional and regulatory features
Source: Nucleic Acids Res. 2021 Oct 11;49(19):10895–910. doi: 10.1093/nar/gkab900 (PMC8565353; doi:10.1093/nar/gkab900)
Supplement: gkab900_Supplemental_Files [file gkab900_supplemental_files.zip]

Archive with 5 entries (5 files):
- Supplementary table 5_Revised.xlsx
- Supplementary table 6_Revised.docx
- Supplementary table 7.xlsx
- Supplementary tables 1-4_Revised.xlsx
- SupplementaryMaterial_Revised-combined.pdf
