# Supplementary material for: The comprehensive interactomes of human adenosine RNA methyltransferases and demethylases reveal distinct functional and regulatory features
Source: Nucleic Acids Res. 2021 Oct 11;49(19):10895–910. doi: 10.1093/nar/gkab900 (PMC8565353; doi:10.1093/nar/gkab900)
Supplement: gkab900_Supplemental_Files [file gkab900_supplemental_files.zip › Supplementary table 5_Revised.xlsx]

## Sheet: Biological processes
Bait	GO_biological_process_complete	GO_number	Homo_sapiens_REFLIST_20851	Input	Expected	Fold_Enrichment	Raw_P_value	FDR
ALKBH5	RNA processing	GO:0006396	874	39	3.19	12.24	5.84e-33	9.3e-29
ALKBH5	mRNA processing	GO:0006397	476	28	1.73	16.14	3.96e-26	3.16e-22
ALKBH5	RNA metabolic process	GO:0016070	1690	42	6.16	6.82	6.19e-26	3.28e-22
ALKBH5	nucleic acid metabolic process	GO:0090304	2292	45	8.35	5.39	5.58e-24	2.22e-20
ALKBH5	mRNA metabolic process	GO:0016071	696	29	2.54	11.43	4.56e-23	1.45e-19
ALKBH5	RNA splicing	GO:0008380	400	24	1.46	16.46	1.72e-22	4.56e-19
ALKBH5	gene expression	GO:0010467	2026	41	7.38	5.55	7.06e-22	1.61e-18
ALKBH5	nucleobase-containing compound metabolic process	GO:0006139	2805	46	10.22	4.5	2.07e-21	4.12e-18
ALKBH5	heterocycle metabolic process	GO:0046483	2983	46	10.87	4.23	2.57e-20	4.54e-17
ALKBH5	cellular aromatic compound metabolic process	GO:0006725	3029	46	11.04	4.17	4.79e-20	7.63e-17
ALKBH5	organic cyclic compound metabolic process	GO:1901360	3262	46	11.89	3.87	9.62e-19	1.39e-15
ALKBH5	nucleic acid transport	GO:0050657	202	17	0.74	23.09	2.56e-18	2.72e-15
ALKBH5	ribonucleoprotein complex localization	GO:0071166	127	15	0.46	32.4	2.79e-18	2.78e-15
ALKBH5	establishment of RNA localization	GO:0051236	204	17	0.74	22.86	2.99e-18	2.81e-15
ALKBH5	mRNA transport	GO:0051028	160	16	0.58	27.44	2.19e-18	2.91e-15
ALKBH5	RNA transport	GO:0050658	202	17	0.74	23.09	2.56e-18	2.92e-15
ALKBH5	ribonucleoprotein complex export from nucleus	GO:0071426	126	15	0.46	32.66	2.5e-18	3.06e-15
ALKBH5	RNA export from nucleus	GO:0006405	134	15	0.49	30.71	5.84e-18	5.17e-15
ALKBH5	cellular nitrogen compound metabolic process	GO:0034641	3449	46	12.57	3.66	8.99e-18	7.54e-15
ALKBH5	RNA localization	GO:0006403	225	17	0.82	20.73	1.4e-17	1.12e-14
ALKBH5	mRNA-containing ribonucleoprotein complex export from nucleus	GO:0071427	110	14	0.4	34.92	1.56e-17	1.13e-14
ALKBH5	mRNA export from nucleus	GO:0006406	110	14	0.4	34.92	1.56e-17	1.18e-14
ALKBH5	protein export from nucleus	GO:0006611	150	15	0.55	27.44	2.78e-17	1.92e-14
ALKBH5	RNA splicing, via transesterification reactions with bulged adenosine as nucleophile	GO:0000377	299	18	1.09	16.52	6.17e-17	3.93e-14
ALKBH5	nucleobase-containing compound transport	GO:0015931	248	17	0.9	18.81	6.49e-17	3.97e-14
ALKBH5	mRNA splicing, via spliceosome	GO:0000398	299	18	1.09	16.52	6.17e-17	4.09e-14
ALKBH5	RNA splicing, via transesterification reactions	GO:0000375	302	18	1.1	16.35	7.28e-17	4.3e-14
ALKBH5	nuclear export	GO:0051168	165	15	0.6	24.94	1.04e-16	5.91e-14
ALKBH5	regulation of mRNA processing	GO:0050684	144	14	0.52	26.67	5e-16	2.75e-13
ALKBH5	mRNA 3'-end processing	GO:0031124	87	12	0.32	37.84	1.53e-15	8.11e-13
ALKBH5	RNA 3'-end processing	GO:0031123	139	13	0.51	25.66	9.59e-15	4.93e-12
ALKBH5	regulation of mRNA splicing, via spliceosome	GO:0048024	105	12	0.38	31.35	1.2e-14	5.99e-12
ALKBH5	protein-containing complex localization	GO:0031503	259	15	0.94	15.89	5.4e-14	2.61e-11
ALKBH5	nucleocytoplasmic transport	GO:0006913	267	15	0.97	15.41	8.23e-14	3.85e-11
ALKBH5	nuclear transport	GO:0051169	270	15	0.98	15.24	9.6e-14	4.37e-11
ALKBH5	regulation of mRNA metabolic process	GO:1903311	331	16	1.21	13.26	1.02e-13	4.5e-11
ALKBH5	regulation of alternative mRNA splicing, via spliceosome	GO:0000381	69	10	0.25	39.76	2.55e-13	1.1e-10
ALKBH5	regulation of RNA splicing	GO:0043484	141	12	0.51	23.35	3.13e-13	1.31e-10
ALKBH5	negative regulation of mRNA processing	GO:0050686	32	8	0.12	68.59	1.45e-12	5.93e-10
ALKBH5	ribonucleoprotein complex biogenesis	GO:0022613	423	16	1.54	10.38	3.67e-12	1.46e-09
ALKBH5	negative regulation of mRNA splicing, via spliceosome	GO:0048025	23	7	0.08	83.5	1.2e-11	4.64e-09
ALKBH5	negative regulation of RNA splicing	GO:0033119	27	7	0.1	71.13	3.12e-11	1.18e-08
ALKBH5	macromolecule metabolic process	GO:0043170	6181	50	22.53	2.22	1.58e-10	5.86e-08
ALKBH5	negative regulation of mRNA metabolic process	GO:1903312	85	8	0.31	25.82	1.65e-09	5.97e-07
ALKBH5	regulation of RNA metabolic process	GO:0051252	3808	36	13.88	2.59	7.25e-09	2.57e-06
ALKBH5	regulation of gene expression	GO:0010468	4483	39	16.34	2.39	1.15e-08	3.98e-06
ALKBH5	regulation of nucleobase-containing compound metabolic process	GO:0019219	4062	36	14.81	2.43	4.13e-08	1.4e-05
ALKBH5	nitrogen compound metabolic process	GO:0006807	7000	49	25.51	1.92	5.82e-08	1.93e-05
ALKBH5	organic substance metabolic process	GO:0071704	7840	52	28.58	1.82	7.13e-08	2.32e-05
ALKBH5	spliceosomal complex assembly	GO:0000245	56	6	0.2	29.4	9.82e-08	3.13e-05
ALKBH5	cellular metabolic process	GO:0044237	7652	51	27.89	1.83	1.18e-07	3.69e-05
ALKBH5	ribosome biogenesis	GO:0042254	296	10	1.08	9.27	1.57e-07	4.81e-05
ALKBH5	ncRNA processing	GO:0034470	384	11	1.4	7.86	1.8e-07	5.41e-05
ALKBH5	primary metabolic process	GO:0044238	7465	50	27.21	1.84	2.01e-07	5.94e-05
ALKBH5	negative regulation of gene expression	GO:0010629	1766	22	6.44	3.42	2.18e-07	6.31e-05
ALKBH5	metabolic process	GO:0008152	8403	53	30.63	1.73	2.54e-07	7.22e-05
ALKBH5	signaling	GO:0023052	5473	3	19.95	0.15	5.68e-07	0.000159
ALKBH5	ncRNA metabolic process	GO:0034660	476	11	1.73	6.34	1.42e-06	0.00039
ALKBH5	rRNA processing	GO:0006364	215	8	0.78	10.21	1.48e-06	0.000401
ALKBH5	negative regulation of RNA metabolic process	GO:0051253	1381	18	5.03	3.58	1.93e-06	0.000513
ALKBH5	rRNA metabolic process	GO:0016072	226	8	0.82	9.71	2.13e-06	0.000555
ALKBH5	cell communication	GO:0007154	5576	4	20.32	0.2	2.8e-06	0.000709
ALKBH5	signal transduction	GO:0007165	5135	3	18.72	0.16	2.76e-06	0.000709
ALKBH5	intracellular protein transport	GO:0006886	1003	15	3.66	4.1	3.19e-06	0.000793
ALKBH5	regulation of macromolecule metabolic process	GO:0060255	6183	42	22.54	1.86	3.67e-06	0.0009
ALKBH5	regulation of gene expression, epigenetic	GO:0040029	249	8	0.91	8.81	4.26e-06	0.00103
ALKBH5	negative regulation of nucleobase-containing compound metabolic process	GO:0045934	1484	18	5.41	3.33	5.25e-06	0.00125
ALKBH5	viral mRNA export from host cell nucleus	GO:0046784	8	3	0.03	100	7.44e-06	0.00174
ALKBH5	mRNA splice site selection	GO:0006376	31	4	0.11	35.4	7.72e-06	0.00178
ALKBH5	regulation of nitrogen compound metabolic process	GO:0051171	5870	40	21.4	1.87	8.59e-06	0.00195
ALKBH5	translocation of molecules into host	GO:0044417	9	3	0.03	91.45	9.89e-06	0.00216
ALKBH5	mRNA cis splicing, via spliceosome	GO:0045292	33	4	0.12	33.26	9.69e-06	0.00217
ALKBH5	translocation of molecules into other organism involved in symbiotic interaction	GO:0051836	9	3	0.03	91.45	9.89e-06	0.00219
ALKBH5	regulation of chromatin organization	GO:1902275	210	7	0.77	9.15	1.39e-05	0.003
ALKBH5	regulation of primary metabolic process	GO:0080090	6055	40	22.07	1.81	1.98e-05	0.0042
ALKBH5	negative regulation of macromolecule metabolic process	GO:0010605	2698	24	9.83	2.44	2.04e-05	0.00427
ALKBH5	posttranscriptional regulation of gene expression	GO:0010608	540	10	1.97	5.08	2.92e-05	0.00603
ALKBH5	regulation of metabolic process	GO:0019222	6733	42	24.54	1.71	3.93e-05	0.00803
ALKBH5	regulation of cellular metabolic process	GO:0031323	6263	40	22.83	1.75	4.5e-05	0.00907
ALKBH5	regulation of chromosome organization	GO:0033044	371	8	1.35	5.92	6.93e-05	0.0136
ALKBH5	ribonucleoprotein complex assembly	GO:0022618	185	6	0.67	8.9	6.87e-05	0.0137
ALKBH5	cellular protein localization	GO:0034613	1635	17	5.96	2.85	7.11e-05	0.0138
ALKBH5	cellular macromolecule localization	GO:0070727	1643	17	5.99	2.84	7.55e-05	0.0145
ALKBH5	ribonucleoprotein complex subunit organization	GO:0071826	192	6	0.7	8.57	8.39e-05	0.0159
ALKBH5	negative regulation of metabolic process	GO:0009892	2959	24	10.79	2.23	9.98e-05	0.0187
ALKBH5	negative regulation of nitrogen compound metabolic process	GO:0051172	2403	21	8.76	2.4	0.000104	0.0192
ALKBH5	intracellular transport	GO:0046907	1527	16	5.57	2.87	0.000111	0.0203
ALKBH5	chromatin organization	GO:0006325	694	10	2.53	3.95	0.000224	0.0406
ALKBH5	positive regulation of DNA-templated transcription, elongation	GO:0032786	31	3	0.11	26.55	0.000254	0.0455
PCIF1	transcription by RNA polymerase II	GO:0006366	494	19	1.35	14.07	4.93e-17	7.85e-13
PCIF1	nucleic acid-templated transcription	GO:0097659	652	20	1.78	11.22	4.16e-16	2.21e-12
PCIF1	RNA biosynthetic process	GO:0032774	664	20	1.82	11.02	5.84e-16	2.32e-12
PCIF1	transcription, DNA-templated	GO:0006351	651	20	1.78	11.24	4.04e-16	3.22e-12
PCIF1	regulation of RNA metabolic process	GO:0051252	3808	38	10.41	3.65	1.53e-15	4.87e-12
PCIF1	negative regulation of macromolecule biosynthetic process	GO:0010558	1506	26	4.12	6.32	3.32e-15	8.83e-12
PCIF1	negative regulation of RNA metabolic process	GO:0051253	1381	25	3.78	6.62	4.89e-15	1.11e-11
PCIF1	regulation of RNA biosynthetic process	GO:2001141	3549	36	9.7	3.71	1.12e-14	1.37e-11
PCIF1	regulation of macromolecule biosynthetic process	GO:0010556	4068	38	11.12	3.42	1.4e-14	1.39e-11
PCIF1	negative regulation of biosynthetic process	GO:0009890	1593	26	4.35	5.97	1.24e-14	1.41e-11
PCIF1	regulation of nucleobase-containing compound metabolic process	GO:0019219	4062	38	11.1	3.42	1.33e-14	1.42e-11
PCIF1	negative regulation of RNA biosynthetic process	GO:1902679	1286	24	3.52	6.83	1.11e-14	1.47e-11
PCIF1	negative regulation of nucleic acid-templated transcription	GO:1903507	1284	24	3.51	6.84	1.07e-14	1.55e-11
PCIF1	negative regulation of cellular biosynthetic process	GO:0031327	1565	26	4.28	6.08	8.18e-15	1.63e-11
PCIF1	regulation of nucleic acid-templated transcription	GO:1903506	3544	36	9.69	3.72	1.07e-14	1.7e-11
PCIF1	negative regulation of cellular macromolecule biosynthetic process	GO:2000113	1423	25	3.89	6.43	9.62e-15	1.7e-11
PCIF1	negative regulation of nucleobase-containing compound metabolic process	GO:0045934	1484	25	4.06	6.16	2.47e-14	2.32e-11
PCIF1	regulation of cellular macromolecule biosynthetic process	GO:2000112	3931	37	10.75	3.44	3.65e-14	3.23e-11
PCIF1	regulation of transcription, DNA-templated	GO:0006355	3478	35	9.51	3.68	4.82e-14	3.65e-11
PCIF1	negative regulation of transcription, DNA-templated	GO:0045892	1230	23	3.36	6.84	4.69e-14	3.73e-11
PCIF1	regulation of cellular biosynthetic process	GO:0031326	4212	38	11.51	3.3	4.46e-14	3.74e-11
PCIF1	regulation of biosynthetic process	GO:0009889	4291	38	11.73	3.24	8.25e-14	5.98e-11
PCIF1	nucleic acid metabolic process	GO:0090304	2292	29	6.27	4.63	1.15e-13	8e-11
PCIF1	negative regulation of gene expression	GO:0010629	1766	26	4.83	5.39	1.35e-13	8.98e-11
PCIF1	regulation of gene expression	GO:0010468	4483	38	12.26	3.1	3.49e-13	2.23e-10
PCIF1	RNA metabolic process	GO:0016070	1690	25	4.62	5.41	4.48e-13	2.75e-10
PCIF1	regulation of transcription by RNA polymerase II	GO:0006357	2250	28	6.15	4.55	5.94e-13	3.5e-10
PCIF1	nucleobase-containing compound biosynthetic process	GO:0034654	1100	20	3.01	6.65	5.82e-12	3.31e-09
PCIF1	negative regulation of macromolecule metabolic process	GO:0010605	2698	29	7.38	3.93	7.03e-12	3.86e-09
PCIF1	regulation of macromolecule metabolic process	GO:0060255	6183	42	16.9	2.48	9.54e-12	5.07e-09
PCIF1	regulation of nitrogen compound metabolic process	GO:0051171	5870	41	16.05	2.56	9.94e-12	5.11e-09
PCIF1	negative regulation of transcription by RNA polymerase II	GO:0000122	885	18	2.42	7.44	1.46e-11	7.28e-09
PCIF1	regulation of cellular metabolic process	GO:0031323	6263	42	17.12	2.45	1.51e-11	7.29e-09
PCIF1	heterocycle biosynthetic process	GO:0018130	1170	20	3.2	6.25	1.75e-11	8.19e-09
PCIF1	nucleobase-containing compound metabolic process	GO:0006139	2805	29	7.67	3.78	1.84e-11	8.38e-09
PCIF1	negative regulation of cellular metabolic process	GO:0031324	2603	28	7.12	3.93	2.02e-11	8.69e-09
PCIF1	negative regulation of nitrogen compound metabolic process	GO:0051172	2403	27	6.57	4.11	2.11e-11	8.86e-09
PCIF1	aromatic compound biosynthetic process	GO:0019438	1179	20	3.22	6.21	2e-11	8.86e-09
PCIF1	regulation of primary metabolic process	GO:0080090	6055	41	16.55	2.48	2.92e-11	1.19e-08
PCIF1	negative regulation of metabolic process	GO:0009892	2959	29	8.09	3.59	6.85e-11	2.73e-08
PCIF1	heterocycle metabolic process	GO:0046483	2983	29	8.15	3.56	8.34e-11	3.24e-08
PCIF1	cellular aromatic compound metabolic process	GO:0006725	3029	29	8.28	3.5	1.21e-10	4.59e-08
PCIF1	organic cyclic compound biosynthetic process	GO:1901362	1321	20	3.61	5.54	1.48e-10	5.49e-08
PCIF1	regulation of metabolic process	GO:0019222	6733	42	18.41	2.28	1.95e-10	7.05e-08
PCIF1	cellular macromolecule biosynthetic process	GO:0034645	1711	22	4.68	4.7	2.87e-10	1.02e-07
PCIF1	positive regulation of RNA metabolic process	GO:0051254	1745	22	4.77	4.61	4.17e-10	1.44e-07
PCIF1	mRNA metabolic process	GO:0016071	696	15	1.9	7.88	4.75e-10	1.61e-07
PCIF1	mRNA processing	GO:0006397	476	13	1.3	9.99	5.12e-10	1.7e-07
PCIF1	macromolecule biosynthetic process	GO:0009059	1770	22	4.84	4.55	5.45e-10	1.77e-07
PCIF1	organic cyclic compound metabolic process	GO:1901360	3262	29	8.92	3.25	7.23e-10	2.3e-07
PCIF1	positive regulation of gene expression	GO:0010628	2029	23	5.55	4.15	1.12e-09	3.31e-07
PCIF1	positive regulation of RNA biosynthetic process	GO:1902680	1658	21	4.53	4.63	1.12e-09	3.37e-07
PCIF1	positive regulation of nucleic acid-templated transcription	GO:1903508	1657	21	4.53	4.64	1.11e-09	3.4e-07
PCIF1	gene expression	GO:0010467	2026	23	5.54	4.15	1.09e-09	3.41e-07
PCIF1	macromolecule methylation	GO:0043414	250	10	0.68	14.63	1.92e-09	5.57e-07
PCIF1	positive regulation of nucleobase-containing compound metabolic process	GO:0045935	1909	22	5.22	4.22	2.23e-09	6.35e-07
PCIF1	cellular nitrogen compound metabolic process	GO:0034641	3449	29	9.43	3.08	2.72e-09	7.34e-07
PCIF1	positive regulation of macromolecule biosynthetic process	GO:0010557	1928	22	5.27	4.17	2.68e-09	7.37e-07
PCIF1	positive regulation of transcription, DNA-templated	GO:0045893	1561	20	4.27	4.69	2.65e-09	7.41e-07
PCIF1	cellular macromolecule metabolic process	GO:0044260	5073	35	13.87	2.52	3.26e-09	8.66e-07
PCIF1	histone modification	GO:0016570	358	11	0.98	11.24	3.98e-09	1.04e-06
PCIF1	covalent chromatin modification	GO:0016569	369	11	1.01	10.9	5.4e-09	1.39e-06
PCIF1	positive regulation of cellular biosynthetic process	GO:0031328	2019	22	5.52	3.99	6.27e-09	1.59e-06
PCIF1	cellular nitrogen compound biosynthetic process	GO:0044271	1654	20	4.52	4.42	7.08e-09	1.76e-06
PCIF1	positive regulation of biosynthetic process	GO:0009891	2051	22	5.61	3.92	8.37e-09	2.05e-06
PCIF1	positive regulation of macromolecule metabolic process	GO:0010604	3394	28	9.28	3.02	9.65e-09	2.33e-06
PCIF1	RNA processing	GO:0006396	874	15	2.39	6.28	9.89e-09	2.35e-06
PCIF1	positive regulation of nitrogen compound metabolic process	GO:0051173	3219	27	8.8	3.07	1.5e-08	3.51e-06
PCIF1	methylation	GO:0032259	313	10	0.86	11.69	1.53e-08	3.53e-06
PCIF1	chromosome organization	GO:0051276	1053	16	2.88	5.56	1.56e-08	3.54e-06
PCIF1	chromatin organization	GO:0006325	694	13	1.9	6.85	4.2e-08	9.43e-06
PCIF1	positive regulation of cellular metabolic process	GO:0031325	3383	27	9.25	2.92	4.36e-08	9.66e-06
PCIF1	positive regulation of metabolic process	GO:0009893	3691	28	10.09	2.78	6.24e-08	1.36e-05
PCIF1	negative regulation of cellular process	GO:0048523	4795	32	13.11	2.44	7.31e-08	1.57e-05
PCIF1	DNA-templated transcription, termination	GO:0006353	79	6	0.22	27.78	1.16e-07	2.46e-05
PCIF1	macromolecule metabolic process	GO:0043170	6181	36	16.9	2.13	2.21e-07	4.64e-05
PCIF1	mRNA methylation	GO:0080009	16	4	0.04	91.45	2.33e-07	4.82e-05
PCIF1	histone methylation	GO:0016571	92	6	0.25	23.86	2.72e-07	5.55e-05
PCIF1	negative regulation of biological process	GO:0048519	5377	33	14.7	2.25	3.42e-07	6.89e-05
PCIF1	regulation of DNA-templated transcription, elongation	GO:0032784	51	5	0.14	35.86	4.32e-07	8.61e-05
PCIF1	peptidyl-lysine dimethylation	GO:0018027	20	4	0.05	73.16	5.06e-07	9.96e-05
PCIF1	mRNA modification	GO:0016556	24	4	0.07	60.97	9.68e-07	0.000188
PCIF1	RNA splicing	GO:0008380	400	9	1.09	8.23	1.51e-06	0.000289
PCIF1	histone H3-K4 dimethylation	GO:0044648	6	3	0.02	100	1.6e-06	0.000302
PCIF1	cellular biosynthetic process	GO:0044249	2767	22	7.56	2.91	1.64e-06	0.000307
PCIF1	snRNA transcription by RNA polymerase II	GO:0042795	70	5	0.19	26.13	1.88e-06	0.000348
PCIF1	histone lysine methylation	GO:0034968	71	5	0.19	25.76	2.01e-06	0.000363
PCIF1	snRNA transcription	GO:0009301	71	5	0.19	25.76	2.01e-06	0.000367
PCIF1	peptidyl-lysine modification	GO:0018205	306	8	0.84	9.56	2.06e-06	0.000369
PCIF1	transcription elongation from RNA polymerase II promoter	GO:0006368	72	5	0.2	25.4	2.14e-06	0.000371
PCIF1	protein alkylation	GO:0008213	133	6	0.36	16.5	2.13e-06	0.000372
PCIF1	protein methylation	GO:0006479	133	6	0.36	16.5	2.13e-06	0.000377
PCIF1	peptidyl-lysine trimethylation	GO:0018023	33	4	0.09	44.34	3.07e-06	0.000519
PCIF1	organic substance biosynthetic process	GO:1901576	2871	22	7.85	2.8	3.05e-06	0.000522
PCIF1	histone H3-K4 monomethylation	GO:0097692	8	3	0.02	100	3.12e-06	0.000523
PCIF1	positive regulation of transcription by RNA polymerase II	GO:0045944	1223	14	3.34	4.19	4.18e-06	0.000693
PCIF1	biosynthetic process	GO:0009058	2948	22	8.06	2.73	4.73e-06	0.000777
PCIF1	peptidyl-lysine methylation	GO:0018022	87	5	0.24	21.02	5.17e-06	0.00084
PCIF1	DNA-templated transcription, elongation	GO:0006354	89	5	0.24	20.55	5.74e-06	0.000924
PCIF1	termination of RNA polymerase II transcription	GO:0006369	40	4	0.11	36.58	6.21e-06	0.000989
PCIF1	nitrogen compound metabolic process	GO:0006807	7000	36	19.14	1.88	6.96e-06	0.0011
PCIF1	ncRNA transcription	GO:0098781	94	5	0.26	19.46	7.41e-06	0.00116
PCIF1	negative regulation of DNA-templated transcription, elongation	GO:0032785	14	3	0.04	78.39	1.27e-05	0.00197
PCIF1	regulation of mRNA polyadenylation	GO:1900363	18	3	0.05	60.97	2.47e-05	0.00378
PCIF1	histone H3-K4 trimethylation	GO:0080182	19	3	0.05	57.76	2.85e-05	0.00433
PCIF1	positive regulation of cellular process	GO:0048522	5516	30	15.08	1.99	2.98e-05	0.00448
PCIF1	primary metabolic process	GO:0044238	7465	36	20.41	1.76	3.86e-05	0.00575
PCIF1	RNA 3'-end processing	GO:0031123	139	5	0.38	13.16	4.54e-05	0.00669
PCIF1	positive regulation of biological process	GO:0048518	6252	32	17.09	1.87	5.9e-05	0.00862
PCIF1	regulation of termination of RNA polymerase II transcription	GO:1904594	3	2	0.01	100	7.26e-05	0.0104
PCIF1	regulation of termination of RNA polymerase II transcription, poly	A-coupled	3	2	0.01	100	7.26e-05	0.0105
PCIF1	cellular metabolic process	GO:0044237	7652	36	20.92	1.72	7.99e-05	0.0114
PCIF1	RNA methylation	GO:0001510	81	4	0.22	18.06	8.53e-05	0.012
PCIF1	histone monoubiquitination	GO:0010390	29	3	0.08	37.84	9.01e-05	0.0124
PCIF1	beta-catenin-TCF complex assembly	GO:1904837	29	3	0.08	37.84	9.01e-05	0.0125
PCIF1	regulation of mRNA 3'-end processing	GO:0031440	29	3	0.08	37.84	9.01e-05	0.0126
PCIF1	organic substance metabolic process	GO:0071704	7840	36	21.43	1.68	0.000102	0.0139
PCIF1	regulation of DNA-templated transcription, termination	GO:0031554	4	2	0.01	100	0.000109	0.0143
PCIF1	regulation of transcription elongation from RNA polymerase II promoter	GO:0034243	31	3	0.08	35.4	0.000108	0.0144
PCIF1	chromatin organization involved in regulation of transcription	GO:0034401	86	4	0.24	17.01	0.000107	0.0144
PCIF1	positive regulation of DNA-templated transcription, elongation	GO:0032786	31	3	0.08	35.4	0.000108	0.0145
PCIF1	mRNA 3'-end processing	GO:0031124	87	4	0.24	16.82	0.000111	0.0145
PCIF1	mRNA polyadenylation	GO:0006378	34	3	0.09	32.28	0.00014	0.0181
PCIF1	RNA polyadenylation	GO:0043631	36	3	0.1	30.48	0.000164	0.021
PCIF1	RNA splicing, via transesterification reactions with bulged adenosine as nucleophile	GO:0000377	299	6	0.82	7.34	0.000178	0.0223
PCIF1	histone H3-K4 methylation	GO:0051568	37	3	0.1	29.66	0.000177	0.0225
PCIF1	mRNA splicing, via spliceosome	GO:0000398	299	6	0.82	7.34	0.000178	0.0225
PCIF1	RNA splicing, via transesterification reactions	GO:0000375	302	6	0.83	7.27	0.000188	0.0234
PCIF1	histone ubiquitination	GO:0016574	40	3	0.11	27.44	0.000219	0.0271
PCIF1	positive regulation of viral transcription	GO:0050434	41	3	0.11	26.77	0.000235	0.0288
PCIF1	regulation of cellular process	GO:0050794	11071	44	30.26	1.45	0.000261	0.0318
PCIF1	negative regulation of mRNA polyadenylation	GO:1900364	8	2	0.02	91.45	0.000324	0.0388
PCIF1	optic cup morphogenesis involved in camera-type eye development	GO:0002072	8	2	0.02	91.45	0.000324	0.0391
PCIF1	negative regulation of mRNA 3'-end processing	GO:0031441	9	2	0.02	81.29	0.000395	0.047
FTO	nucleic acid metabolic process	GO:0090304	2292	20	3.52	5.69	4.27e-12	6.8e-08
FTO	RNA metabolic process	GO:0016070	1690	17	2.59	6.55	5.18e-11	4.13e-07
FTO	nucleobase-containing compound metabolic process	GO:0006139	2805	20	4.3	4.65	1.74e-10	9.23e-07
FTO	heterocycle metabolic process	GO:0046483	2983	20	4.58	4.37	5.3e-10	2.11e-06
FTO	cellular aromatic compound metabolic process	GO:0006725	3029	20	4.65	4.3	6.98e-10	2.22e-06
FTO	organic cyclic compound metabolic process	GO:1901360	3262	20	5.01	4	2.64e-09	7e-06
FTO	negative regulation of metabolic process	GO:0009892	2959	19	4.54	4.18	4.29e-09	9.77e-06
FTO	cellular nitrogen compound metabolic process	GO:0034641	3449	20	5.29	3.78	7.1e-09	1.41e-05
FTO	gene expression	GO:0010467	2026	16	3.11	5.15	8.63e-09	1.53e-05
FTO	negative regulation of macromolecule biosynthetic process	GO:0010558	1506	14	2.31	6.06	1.49e-08	2.38e-05
FTO	macromolecule metabolic process	GO:0043170	6181	25	9.49	2.64	2.09e-08	3.03e-05
FTO	negative regulation of cellular biosynthetic process	GO:0031327	1565	14	2.4	5.83	2.43e-08	3.22e-05
FTO	negative regulation of biosynthetic process	GO:0009890	1593	14	2.44	5.73	3.03e-08	3.71e-05
FTO	negative regulation of cellular metabolic process	GO:0031324	2603	17	3.99	4.26	3.92e-08	4.46e-05
FTO	negative regulation of macromolecule metabolic process	GO:0010605	2698	17	4.14	4.11	6.69e-08	7.1e-05
FTO	negative regulation of nitrogen compound metabolic process	GO:0051172	2403	16	3.69	4.34	9.7e-08	9.66e-05
FTO	negative regulation of nucleobase-containing compound metabolic process	GO:0045934	1484	13	2.28	5.71	1.2e-07	0.000112
FTO	negative regulation of RNA biosynthetic process	GO:1902679	1286	12	1.97	6.08	2.23e-07	0.000187
FTO	negative regulation of nucleic acid-templated transcription	GO:1903507	1284	12	1.97	6.09	2.19e-07	0.000194
FTO	nitrogen compound metabolic process	GO:0006807	7000	25	10.74	2.33	3.2e-07	0.000255
FTO	negative regulation of RNA metabolic process	GO:0051253	1381	12	2.12	5.66	4.77e-07	0.000362
FTO	negative regulation of cellular macromolecule biosynthetic process	GO:2000113	1423	12	2.18	5.49	6.56e-07	0.000475
FTO	regulation of nucleobase-containing compound metabolic process	GO:0019219	4062	19	6.23	3.05	8.02e-07	0.000556
FTO	negative regulation of gene expression	GO:0010629	1766	13	2.71	4.8	8.82e-07	0.000586
FTO	regulation of RNA metabolic process	GO:0051252	3808	18	5.84	3.08	1.75e-06	0.00111
FTO	primary metabolic process	GO:0044238	7465	25	11.46	2.18	1.93e-06	0.00119
FTO	RNA splicing	GO:0008380	400	7	0.61	11.4	2.24e-06	0.00132
FTO	negative regulation of biological process	GO:0048519	5377	21	8.25	2.54	2.6e-06	0.00143
FTO	cellular metabolic process	GO:0044237	7652	25	11.74	2.13	2.57e-06	0.00146
FTO	organic substance metabolic process	GO:0071704	7840	25	12.03	2.08	3.86e-06	0.00205
FTO	metabolic process	GO:0008152	8403	26	12.9	2.02	4.14e-06	0.00213
FTO	nucleic acid-templated transcription	GO:0097659	652	8	1	8	5.12e-06	0.0024
FTO	RNA processing	GO:0006396	874	9	1.34	6.71	4.83e-06	0.00241
FTO	transcription, DNA-templated	GO:0006351	651	8	1	8.01	5.07e-06	0.00245
FTO	RNA splicing, via transesterification reactions with bulged adenosine as nucleophile	GO:0000377	299	6	0.46	13.08	6.08e-06	0.00262
FTO	RNA biosynthetic process	GO:0032774	664	8	1.02	7.85	5.85e-06	0.00266
FTO	mRNA splicing, via spliceosome	GO:0000398	299	6	0.46	13.08	6.08e-06	0.00269
FTO	RNA splicing, via transesterification reactions	GO:0000375	302	6	0.46	12.95	6.43e-06	0.0027
FTO	mRNA processing	GO:0006397	476	7	0.73	9.58	6.91e-06	0.00282
FTO	regulation of metabolic process	GO:0019222	6733	23	10.33	2.23	8.95e-06	0.00356
FTO	negative regulation of transcription, DNA-templated	GO:0045892	1230	10	1.89	5.3	1.02e-05	0.00395
FTO	negative regulation of cellular process	GO:0048523	4795	19	7.36	2.58	1.09e-05	0.00413
FTO	protein modification by small protein conjugation	GO:0032446	779	8	1.2	6.69	1.85e-05	0.00684
FTO	regulation of gene expression	GO:0010468	4483	18	6.88	2.62	1.94e-05	0.00704
FTO	regulation of macromolecule biosynthetic process	GO:0010556	4068	17	6.24	2.72	2.38e-05	0.00842
FTO	regulation of cellular biosynthetic process	GO:0031326	4212	17	6.46	2.63	3.81e-05	0.0132
FTO	regulation of macromolecule metabolic process	GO:0060255	6183	21	9.49	2.21	4.07e-05	0.0138
FTO	negative regulation of transcription by RNA polymerase II	GO:0000122	885	8	1.36	5.89	4.56e-05	0.0148
FTO	regulation of cellular metabolic process	GO:0031323	6263	21	9.61	2.18	4.54e-05	0.0151
FTO	regulation of biosynthetic process	GO:0009889	4291	17	6.59	2.58	4.89e-05	0.0156
FTO	regulation of cellular macromolecule biosynthetic process	GO:2000112	3931	16	6.03	2.65	6.99e-05	0.0218
FTO	regulation of transcription by RNA polymerase II	GO:0006357	2250	12	3.45	3.48	7.15e-05	0.0219
FTO	mRNA metabolic process	GO:0016071	696	7	1.07	6.55	7.67e-05	0.0231
FTO	regulation of nitrogen compound metabolic process	GO:0051171	5870	20	9.01	2.22	7.88e-05	0.0232
FTO	regulation of RNA biosynthetic process	GO:2001141	3549	15	5.45	2.75	8.92e-05	0.0254
FTO	regulation of nucleic acid-templated transcription	GO:1903506	3544	15	5.44	2.76	8.78e-05	0.0254
FTO	protein modification by small protein conjugation or removal	GO:0070647	989	8	1.52	5.27	9.91e-05	0.0277
FTO	regulation of primary metabolic process	GO:0080090	6055	20	9.29	2.15	0.000104	0.0286
FTO	cellular macromolecule metabolic process	GO:0044260	5073	18	7.79	2.31	0.000112	0.0302
METTL16	nucleic acid metabolic process	GO:0090304	2292	45	8.68	5.18	5.22e-23	8.31e-19
METTL16	nucleobase-containing compound metabolic process	GO:0006139	2805	48	10.63	4.52	2.25e-22	1.79e-18
METTL16	RNA processing	GO:0006396	874	31	3.31	9.36	3.77e-22	2e-18
METTL16	heterocycle metabolic process	GO:0046483	2983	48	11.3	4.25	3.12e-21	1.24e-17
METTL16	cellular aromatic compound metabolic process	GO:0006725	3029	48	11.48	4.18	5.98e-21	1.91e-17
METTL16	RNA metabolic process	GO:0016070	1690	38	6.4	5.93	8.34e-21	2.21e-17
METTL16	organic cyclic compound metabolic process	GO:1901360	3262	49	12.36	3.96	1.62e-20	3.69e-17
METTL16	gene expression	GO:0010467	2026	40	7.68	5.21	4.71e-20	9.38e-17
METTL16	cellular nitrogen compound metabolic process	GO:0034641	3449	49	13.07	3.75	1.79e-19	3.16e-16
METTL16	mRNA metabolic process	GO:0016071	696	26	2.64	9.86	5.7e-19	9.08e-16
METTL16	RNA splicing	GO:0008380	400	17	1.52	11.22	2.29e-13	3.32e-10
METTL16	nitrogen compound metabolic process	GO:0006807	7000	57	26.52	2.15	3.47e-12	4.25e-09
METTL16	mRNA processing	GO:0006397	476	17	1.8	9.43	3.35e-12	4.45e-09
METTL16	ribonucleoprotein complex biogenesis	GO:0022613	423	16	1.6	9.98	6.88e-12	7.83e-09
METTL16	macromolecule metabolic process	GO:0043170	6181	53	23.42	2.26	8.62e-12	9.16e-09
METTL16	ncRNA processing	GO:0034470	384	15	1.45	10.31	2.18e-11	2.17e-08
METTL16	primary metabolic process	GO:0044238	7465	57	28.28	2.02	6.64e-11	6.22e-08
METTL16	ribosome biogenesis	GO:0042254	296	13	1.12	11.59	1.36e-10	1.2e-07
METTL16	cellular metabolic process	GO:0044237	7652	57	28.99	1.97	2.09e-10	1.75e-07
METTL16	ncRNA metabolic process	GO:0034660	476	15	1.8	8.32	3.95e-10	3.14e-07
METTL16	organic substance metabolic process	GO:0071704	7840	57	29.7	1.92	6.3e-10	4.78e-07
METTL16	metabolic process	GO:0008152	8403	58	31.84	1.82	4.89e-09	3.54e-06
METTL16	rRNA processing	GO:0006364	215	10	0.81	12.28	1.27e-08	8.81e-06
METTL16	rRNA metabolic process	GO:0016072	226	10	0.86	11.68	2e-08	1.33e-05
METTL16	RNA splicing, via transesterification reactions with bulged adenosine as nucleophile	GO:0000377	299	11	1.13	9.71	2.33e-08	1.43e-05
METTL16	mRNA splicing, via spliceosome	GO:0000398	299	11	1.13	9.71	2.33e-08	1.48e-05
METTL16	RNA splicing, via transesterification reactions	GO:0000375	302	11	1.14	9.61	2.57e-08	1.52e-05
METTL16	SRP-dependent cotranslational protein targeting to membrane	GO:0006614	96	7	0.36	19.25	1.23e-07	7.01e-05
METTL16	cotranslational protein targeting to membrane	GO:0006613	101	7	0.38	18.29	1.71e-07	9.39e-05
METTL16	protein targeting to ER	GO:0045047	110	7	0.42	16.8	2.96e-07	0.000157
METTL16	establishment of protein localization to endoplasmic reticulum	GO:0072599	114	7	0.43	16.21	3.72e-07	0.000191
METTL16	protein localization to endoplasmic reticulum	GO:0070972	138	7	0.52	13.39	1.27e-06	0.00063
METTL16	mRNA catabolic process	GO:0006402	216	8	0.82	9.78	2.06e-06	0.000996
METTL16	RNA catabolic process	GO:0006401	250	8	0.95	8.45	5.86e-06	0.00275
METTL16	protein targeting to membrane	GO:0006612	177	7	0.67	10.44	6.15e-06	0.0028
METTL16	nuclear-transcribed mRNA catabolic process, nonsense-mediated decay	GO:0000184	120	6	0.45	13.2	8.2e-06	0.00363
METTL16	nuclear-transcribed mRNA catabolic process	GO:0000956	197	7	0.75	9.38	1.21e-05	0.0052
METTL16	viral gene expression	GO:0019080	132	6	0.5	12	1.38e-05	0.00578
METTL16	translational initiation	GO:0006413	143	6	0.54	11.07	2.13e-05	0.00871
METTL16	RNA modification	GO:0009451	162	6	0.61	9.78	4.19e-05	0.0167
METTL16	ribonucleoprotein complex assembly	GO:0022618	185	6	0.7	8.56	8.54e-05	0.0332
METTL16	viral transcription	GO:0019083	115	5	0.44	11.48	9.15e-05	0.0347
METTL16	nucleobase-containing compound catabolic process	GO:0034655	376	8	1.42	5.62	0.0001	0.0371
METTL16	ribonucleoprotein complex subunit organization	GO:0071826	192	6	0.73	8.25	0.000104	0.0377
METTL16	establishment of protein localization to membrane	GO:0090150	289	7	1.09	6.39	0.000128	0.0453
METTL16	ribonucleoprotein complex localization	GO:0071166	127	5	0.48	10.39	0.000143	0.0486
METTL16	mRNA modification	GO:0016556	24	3	0.09	32.99	0.000142	0.0491
METTL16	tRNA processing	GO:0008033	128	5	0.48	10.31	0.000149	0.0493

## Sheet: Molecular function
Bait	GO_molecular_function_complete	GO_number	Homo_sapiens_REFLIST_20851	Input	Expected	Fold_Enrichment	Raw_P_value	FDR
ALKBH5	nucleic acid binding	GO:0003676	4111	61	14.98	4.07	1.49e-29	3.52e-26
ALKBH5	RNA binding	GO:0003723	1678	45	6.12	7.36	1.41e-29	6.66e-26
ALKBH5	heterocyclic compound binding	GO:1901363	6062	62	22.1	2.81	4.05e-21	6.37e-18
ALKBH5	organic cyclic compound binding	GO:0097159	6149	62	22.41	2.77	9e-21	1.06e-17
ALKBH5	binding	GO:0005488	15292	74	55.74	1.33	5.53e-08	5.22e-05
ALKBH5	protein binding	GO:0005515	12112	64	44.15	1.45	1.78e-06	0.0014
ALKBH5	DNA binding	GO:0003677	2528	23	9.21	2.5	2.26e-05	0.0152
ALKBH5	chromatin binding	GO:0003682	567	10	2.07	4.84	4.37e-05	0.0258
ALKBH5	cyclosporin A binding	GO:0016018	21	3	0.08	39.19	8.82e-05	0.0346
ALKBH5	mRNA binding	GO:0003729	273	7	1	7.03	7.08e-05	0.0371
ALKBH5	methylated histone binding	GO:0035064	66	4	0.24	16.63	0.000123	0.0386
ALKBH5	histone binding	GO:0042393	202	6	0.74	8.15	0.00011	0.0399
ALKBH5	methylation-dependent protein binding	GO:0140034	66	4	0.24	16.63	0.000123	0.0414
PCIF1	nucleic acid binding	GO:0003676	4111	42	11.24	3.74	2.5e-18	1.18e-14
PCIF1	heterocyclic compound binding	GO:1901363	6062	42	16.57	2.53	4.7e-12	1.11e-08
PCIF1	DNA binding	GO:0003677	2528	28	6.91	4.05	1e-11	1.18e-08
PCIF1	organic cyclic compound binding	GO:0097159	6149	42	16.81	2.5	7.83e-12	1.23e-08
PCIF1	RNA polymerase binding	GO:0070063	65	8	0.18	45.02	2.14e-11	2.02e-08
PCIF1	RNA polymerase II complex binding	GO:0000993	37	7	0.1	69.21	2.71e-11	2.13e-08
PCIF1	RNA polymerase core enzyme binding	GO:0043175	46	7	0.13	55.67	1.07e-10	7.2e-08
PCIF1	basal transcription machinery binding	GO:0001098	56	7	0.15	45.73	3.76e-10	1.77e-07
PCIF1	basal RNA polymerase II transcription machinery binding	GO:0001099	56	7	0.15	45.73	3.76e-10	1.97e-07
PCIF1	chromatin binding	GO:0003682	567	14	1.55	9.03	3.59e-10	2.12e-07
PCIF1	transcription regulator activity	GO:0140110	1751	20	4.79	4.18	1.84e-08	7.9e-06
PCIF1	histone-lysine N-methyltransferase activity	GO:0018024	42	5	0.11	43.55	1.77e-07	6.95e-05
PCIF1	histone methyltransferase activity	GO:0042054	53	5	0.14	34.51	5.16e-07	0.000187
PCIF1	transcription coregulator activity	GO:0003712	597	11	1.63	6.74	6.29e-07	0.000212
PCIF1	protein-lysine N-methyltransferase activity	GO:0016279	59	5	0.16	31	8.49e-07	0.000267
PCIF1	lysine N-methyltransferase activity	GO:0016278	60	5	0.16	30.48	9.18e-07	0.00027
PCIF1	RNA polymerase II C-terminal domain binding	GO:0099122	8	3	0.02	100	3.12e-06	0.000865
PCIF1	protein methyltransferase activity	GO:0008276	86	5	0.24	21.27	4.9e-06	0.00128
PCIF1	S-adenosylmethionine-dependent methyltransferase activity	GO:0008757	157	6	0.43	13.98	5.35e-06	0.00133
PCIF1	binding	GO:0005488	15292	55	41.8	1.32	7.28e-06	0.00172
PCIF1	N-methyltransferase activity	GO:0008170	97	5	0.27	18.86	8.57e-06	0.00192
PCIF1	regulatory region nucleic acid binding	GO:0001067	978	12	2.67	4.49	1.17e-05	0.00239
PCIF1	transcription regulatory region DNA binding	GO:0044212	977	12	2.67	4.49	1.16e-05	0.00248
PCIF1	histone methyltransferase activity (H3-K4 specific)	GO:0042800	16	3	0.04	68.59	1.8e-05	0.00354
PCIF1	transcription factor binding	GO:0008134	699	10	1.91	5.23	1.93e-05	0.00364
PCIF1	methyltransferase activity	GO:0008168	219	6	0.6	10.02	3.33e-05	0.00605
PCIF1	protein binding	GO:0005515	12112	48	33.11	1.45	3.7e-05	0.00646
PCIF1	transcription coactivator activity	GO:0003713	338	7	0.92	7.58	4.08e-05	0.00687
PCIF1	transferase activity, transferring one-carbon groups	GO:0016741	231	6	0.63	9.5	4.46e-05	0.00724
PCIF1	sequence-specific DNA binding	GO:0043565	1214	12	3.32	3.62	9.47e-05	0.0149
PCIF1	DNA-binding transcription factor activity, RNA polymerase II-specific	GO:0000981	1045	11	2.86	3.85	0.000112	0.0171
PCIF1	RNA binding	GO:0003723	1678	14	4.59	3.05	0.000136	0.0201
PCIF1	DNA-binding transcription factor activity	GO:0003700	1336	12	3.65	3.29	0.000231	0.033
PCIF1	enzyme binding	GO:0019899	2258	16	6.17	2.59	0.000271	0.0375
FTO	nucleic acid binding	GO:0003676	4111	21	6.31	3.33	2.11e-08	9.93e-05
FTO	DNA binding	GO:0003677	2528	15	3.88	3.87	1.36e-06	0.00321
FTO	heterocyclic compound binding	GO:1901363	6062	22	9.3	2.36	4.04e-06	0.00476
FTO	organic cyclic compound binding	GO:0097159	6149	22	9.44	2.33	5.22e-06	0.00492
FTO	ubiquitin-like protein transferase activity	GO:0019787	428	7	0.66	10.66	3.48e-06	0.00547
FTO	catalytic activity, acting on RNA	GO:0140098	404	6	0.62	9.68	3.25e-05	0.0255
FTO	binding	GO:0005488	15292	32	23.47	1.36	7.12e-05	0.0479
METTL16	RNA binding	GO:0003723	1678	47	6.36	7.39	6.03e-31	2.84e-27
METTL16	nucleic acid binding	GO:0003676	4111	54	15.58	3.47	1.21e-20	2.86e-17
METTL16	organic cyclic compound binding	GO:0097159	6149	59	23.3	2.53	1.69e-16	2.66e-13
METTL16	heterocyclic compound binding	GO:1901363	6062	58	22.97	2.53	5.66e-16	6.67e-13
METTL16	binding	GO:0005488	15292	76	57.94	1.31	1.42e-07	0.000134

## Sheet: Cellular component
Bait	GO_cellular_component_complete	GO_number	Homo_sapiens_REFLIST_20851	Input	Expected	Fold_Enrichment	Raw_P_value	FDR
ALKBH5	nuclear lumen	GO:0031981	4750	68	17.31	3.93	7.25e-35	1.46e-31
ALKBH5	nucleoplasm	GO:0005654	3982	64	14.51	4.41	3.59e-34	3.62e-31
ALKBH5	nuclear speck	GO:0016607	405	30	1.48	20.32	6.77e-31	4.55e-28
ALKBH5	membrane-enclosed lumen	GO:0031974	5870	68	21.4	3.18	6.71e-29	2.25e-26
ALKBH5	intracellular organelle lumen	GO:0070013	5870	68	21.4	3.18	6.71e-29	2.7e-26
ALKBH5	organelle lumen	GO:0043233	5870	68	21.4	3.18	6.71e-29	3.38e-26
ALKBH5	nuclear body	GO:0016604	798	32	2.91	11	4.02e-25	1.16e-22
ALKBH5	nucleus	GO:0005634	7498	70	27.33	2.56	1.55e-24	3.9e-22
ALKBH5	intracellular membrane-bounded organelle	GO:0043231	10886	70	39.68	1.76	6.85e-14	1.53e-11
ALKBH5	nucleolus	GO:0005730	935	23	3.41	6.75	2.04e-13	4.11e-11
ALKBH5	ribonucleoprotein complex	GO:1990904	699	18	2.55	7.06	6.68e-11	1.22e-08
ALKBH5	transcription export complex	GO:0000346	15	6	0.05	100	9.75e-11	1.64e-08
ALKBH5	spliceosomal complex	GO:0005681	192	11	0.7	15.72	1.8e-10	2.79e-08
ALKBH5	intrinsic component of membrane	GO:0031224	5926	1	21.6	0.05	5.67e-10	8.16e-08
ALKBH5	membrane-bounded organelle	GO:0043227	12584	70	45.87	1.53	7.97e-10	1.07e-07
ALKBH5	intracellular organelle	GO:0043229	12678	70	46.21	1.51	9.23e-10	1.16e-07
ALKBH5	integral component of membrane	GO:0016021	5772	1	21.04	0.05	1.07e-09	1.27e-07
ALKBH5	exon-exon junction complex	GO:0035145	21	5	0.08	65.32	3.43e-08	3.83e-06
ALKBH5	organelle	GO:0043226	13710	70	49.97	1.4	1.43e-07	1.51e-05
ALKBH5	non-membrane-bounded organelle	GO:0043228	4947	39	18.03	2.16	2.15e-07	2.06e-05
ALKBH5	intracellular non-membrane-bounded organelle	GO:0043232	4937	39	17.99	2.17	2.06e-07	2.07e-05
ALKBH5	protein-containing complex	GO:0032991	5484	41	19.99	2.05	3.39e-07	3.1e-05
ALKBH5	methyltransferase complex	GO:0034708	119	7	0.43	16.14	3.76e-07	3.29e-05
ALKBH5	catalytic complex	GO:1902494	1386	19	5.05	3.76	4.38e-07	3.68e-05
ALKBH5	intracellular	GO:0005622	14473	71	52.75	1.35	5.36e-07	4.32e-05
ALKBH5	cell periphery	GO:0071944	5868	4	21.39	0.19	6.15e-07	4.77e-05
ALKBH5	catalytic step 2 spliceosome	GO:0071013	86	6	0.31	19.14	1.04e-06	7.8e-05
ALKBH5	plasma membrane	GO:0005886	5738	4	20.91	0.19	1.7e-06	0.000123
ALKBH5	membrane	GO:0016020	9854	17	35.92	0.47	9.05e-06	0.000629
ALKBH5	preribosome	GO:0030684	81	5	0.3	16.94	1.53e-05	0.00103
ALKBH5	intracellular vesicle	GO:0097708	2386	0	8.7	0.01	0.000182	0.0111
ALKBH5	organelle membrane	GO:0031090	3552	2	12.95	0.15	0.000171	0.0111
ALKBH5	cytoplasmic vesicle	GO:0031410	2383	0	8.69	0.01	0.000181	0.0114
ALKBH5	ASAP complex	GO:0061574	4	2	0.01	100	0.000193	0.0115
ALKBH5	MLL1 complex	GO:0071339	31	3	0.11	26.55	0.000254	0.0142
ALKBH5	MLL1/2 complex	GO:0044665	31	3	0.11	26.55	0.000254	0.0146
ALKBH5	vesicle	GO:0031982	3877	3	14.13	0.21	0.000297	0.0161
ALKBH5	histone methyltransferase complex	GO:0035097	91	4	0.33	12.06	0.000398	0.0211
ALKBH5	U2-type spliceosomal complex	GO:0005684	94	4	0.34	11.67	0.000448	0.0232
ALKBH5	mRNA editing complex	GO:0045293	8	2	0.03	68.59	0.000575	0.0282
ALKBH5	RNA N6-methyladenosine methyltransferase complex	GO:0036396	8	2	0.03	68.59	0.000575	0.029
ALKBH5	transferase complex	GO:1990234	801	10	2.92	3.43	0.000682	0.0327
ALKBH5	bounding membrane of organelle	GO:0098588	2104	0	7.67	0.01	0.000743	0.034
ALKBH5	nuclear matrix	GO:0016363	108	4	0.39	10.16	0.000742	0.0347
PCIF1	nucleoplasm	GO:0005654	3982	49	10.89	4.5	2.32e-27	4.68e-24
PCIF1	nuclear lumen	GO:0031981	4750	50	12.98	3.85	4.12e-25	4.15e-22
PCIF1	membrane-enclosed lumen	GO:0031974	5870	50	16.05	3.12	9.48e-21	3.82e-18
PCIF1	intracellular organelle lumen	GO:0070013	5870	50	16.05	3.12	9.48e-21	4.78e-18
PCIF1	organelle lumen	GO:0043233	5870	50	16.05	3.12	9.48e-21	6.37e-18
PCIF1	nucleus	GO:0005634	7498	53	20.5	2.59	2.23e-19	7.48e-17
PCIF1	nuclear body	GO:0016604	798	18	2.18	8.25	2.72e-12	7.82e-10
PCIF1	intracellular membrane-bounded organelle	GO:0043231	10886	53	29.76	1.78	2.91e-11	7.32e-09
PCIF1	catalytic complex	GO:1902494	1386	21	3.79	5.54	4.31e-11	8.69e-09
PCIF1	chromosome	GO:0005694	1717	23	4.69	4.9	4.2e-11	9.4e-09
PCIF1	chromatin	GO:0000785	1214	18	3.32	5.42	2.24e-09	4.1e-07
PCIF1	transferase complex	GO:1990234	801	15	2.19	6.85	3.12e-09	5.24e-07
PCIF1	intrinsic component of membrane	GO:0031224	5926	0	16.2	0.01	7.51e-09	1.16e-06
PCIF1	integral component of membrane	GO:0016021	5772	0	15.78	0.01	1.44e-08	2.08e-06
PCIF1	membrane	GO:0016020	9854	7	26.94	0.26	2.89e-08	3.64e-06
PCIF1	protein-containing complex	GO:0032991	5484	35	14.99	2.33	2.84e-08	3.81e-06
PCIF1	membrane-bounded organelle	GO:0043227	12584	53	34.4	1.54	3.49e-08	4.13e-06
PCIF1	methyltransferase complex	GO:0034708	119	7	0.33	21.52	5.02e-08	5.62e-06
PCIF1	intracellular organelle	GO:0043229	12678	53	34.66	1.53	6.44e-08	6.83e-06
PCIF1	nuclear chromatin	GO:0000790	1034	15	2.83	5.31	8.82e-08	8.88e-06
PCIF1	nuclear chromosome	GO:0000228	1264	16	3.46	4.63	1.88e-07	1.81e-05
PCIF1	organelle	GO:0043226	13710	53	37.48	1.41	2e-06	0.000183
PCIF1	mRNA editing complex	GO:0045293	8	3	0.02	100	3.12e-06	0.000262
PCIF1	RNA N6-methyladenosine methyltransferase complex	GO:0036396	8	3	0.02	100	3.12e-06	0.000273
PCIF1	RNA polymerase II, holoenzyme	GO:0016591	89	5	0.24	20.55	5.74e-06	0.000463
PCIF1	nuclear speck	GO:0016607	405	8	1.11	7.23	1.53e-05	0.00119
PCIF1	nuclear DNA-directed RNA polymerase complex	GO:0055029	114	5	0.31	16.04	1.81e-05	0.00135
PCIF1	DNA-directed RNA polymerase complex	GO:0000428	115	5	0.31	15.9	1.89e-05	0.00136
PCIF1	transcription elongation factor complex	GO:0008023	55	4	0.15	26.6	2.02e-05	0.0014
PCIF1	RNA polymerase complex	GO:0030880	119	5	0.33	15.37	2.21e-05	0.00149
PCIF1	intracellular	GO:0005622	14473	53	39.56	1.34	3.31e-05	0.00215
PCIF1	organelle membrane	GO:0031090	3552	0	9.71	0.01	4.94e-05	0.00311
PCIF1	brahma complex	GO:0035060	3	2	0.01	100	7.26e-05	0.00444
PCIF1	integrator complex	GO:0032039	29	3	0.08	37.84	9.01e-05	0.00519
PCIF1	transferase complex, transferring phosphorus-containing groups	GO:0061695	262	6	0.72	8.38	8.8e-05	0.00521
PCIF1	non-membrane-bounded organelle	GO:0043228	4947	27	13.52	2	0.000117	0.00639
PCIF1	intracellular non-membrane-bounded organelle	GO:0043232	4937	27	13.5	2	0.000115	0.00646
PCIF1	histone methyltransferase complex	GO:0035097	91	4	0.25	16.08	0.000131	0.00697
PCIF1	cell periphery	GO:0071944	5868	4	16.04	0.25	0.000155	0.00802
PCIF1	plasma membrane	GO:0005886	5738	4	15.69	0.26	0.000161	0.00809
PCIF1	vesicle	GO:0031982	3877	1	10.6	0.09	0.00022	0.0108
PCIF1	Set1C/COMPASS complex	GO:0048188	12	2	0.03	60.97	0.000651	0.0312
PCIF1	extracellular space	GO:0005615	3343	1	9.14	0.11	0.000902	0.0423
PCIF1	nBAF complex	GO:0071565	15	2	0.04	48.77	0.000967	0.0433
PCIF1	RNA polymerase II, core complex	GO:0005665	15	2	0.04	48.77	0.000967	0.0443
PCIF1	endomembrane system	GO:0012505	4563	3	12.47	0.24	0.00108	0.0473
PCIF1	histone deacetylase complex	GO:0000118	72	3	0.2	15.24	0.00113	0.0484
FTO	nucleoplasm	GO:0005654	3982	26	6.11	4.25	5.77e-14	1.16e-10
FTO	nuclear lumen	GO:0031981	4750	26	7.29	3.57	4.28e-12	4.31e-09
FTO	nucleus	GO:0005634	7498	30	11.51	2.61	1.03e-11	6.95e-09
FTO	membrane-enclosed lumen	GO:0031974	5870	26	9.01	2.89	6.88e-10	2.31e-07
FTO	intracellular organelle lumen	GO:0070013	5870	26	9.01	2.89	6.88e-10	2.77e-07
FTO	organelle lumen	GO:0043233	5870	26	9.01	2.89	6.88e-10	3.46e-07
FTO	nuclear body	GO:0016604	798	11	1.22	8.98	1.69e-08	4.86e-06
FTO	intracellular membrane-bounded organelle	GO:0043231	10886	31	16.71	1.86	3.05e-08	7.69e-06
FTO	intracellular organelle	GO:0043229	12678	32	19.46	1.64	1.44e-07	3.23e-05
FTO	organelle	GO:0043226	13710	32	21.04	1.52	1.97e-06	0.000396
FTO	membrane-bounded organelle	GO:0043227	12584	31	19.31	1.61	3.88e-06	0.000711
FTO	intracellular	GO:0005622	14473	32	22.21	1.44	1.8e-05	0.00302
FTO	nuclear speck	GO:0016607	405	6	0.62	9.65	3.29e-05	0.0051
FTO	membrane	GO:0016020	9854	4	15.12	0.26	5.05e-05	0.00727
FTO	protein-containing complex	GO:0032991	5484	19	8.42	2.26	0.000138	0.0185
FTO	catalytic complex	GO:1902494	1386	9	2.13	4.23	0.000178	0.0224
FTO	spliceosomal complex	GO:0005681	192	4	0.29	13.57	0.00022	0.0261
FTO	post-mRNA release spliceosomal complex	GO:0071014	13	2	0.02	100	0.000236	0.0264
FTO	U2-type spliceosomal complex	GO:0005684	94	3	0.14	20.8	0.000437	0.0463
METTL16	nucleus	GO:0005634	7498	63	28.41	2.22	2.75e-15	5.54e-12
METTL16	nuclear lumen	GO:0031981	4750	50	18	2.78	1.93e-14	1.94e-11
METTL16	membrane-enclosed lumen	GO:0031974	5870	53	22.24	2.38	8.82e-13	2.96e-10
METTL16	intracellular organelle lumen	GO:0070013	5870	53	22.24	2.38	8.82e-13	3.55e-10
METTL16	nucleoplasm	GO:0005654	3982	44	15.09	2.92	6.3e-13	4.23e-10
METTL16	organelle lumen	GO:0043233	5870	53	22.24	2.38	8.82e-13	4.44e-10
METTL16	ribonucleoprotein complex	GO:1990904	699	20	2.65	7.55	1.59e-12	4.59e-10
METTL16	intracellular membrane-bounded organelle	GO:0043231	10886	67	41.24	1.62	2.15e-09	5.42e-07
METTL16	nucleolus	GO:0005730	935	18	3.54	5.08	1.2e-08	2.69e-06
METTL16	spliceosomal complex	GO:0005681	192	9	0.73	12.37	6.69e-08	1.35e-05
METTL16	intracellular organelle	GO:0043229	12678	70	48.03	1.46	8.04e-08	1.47e-05
METTL16	membrane-bounded organelle	GO:0043227	12584	68	47.68	1.43	7.76e-07	0.00013
METTL16	organelle	GO:0043226	13710	71	51.94	1.37	1.14e-06	0.000177
METTL16	intrinsic component of membrane	GO:0031224	5926	5	22.45	0.22	1.9e-06	0.000273
METTL16	integral component of membrane	GO:0016021	5772	5	21.87	0.23	3.13e-06	0.000421
METTL16	nuclear speck	GO:0016607	405	10	1.53	6.52	3.59e-06	0.000452
METTL16	intracellular	GO:0005622	14473	72	54.84	1.31	6.46e-06	0.000766
METTL16	non-membrane-bounded organelle	GO:0043228	4947	37	18.74	1.97	7.64e-06	0.00081
METTL16	intracellular non-membrane-bounded organelle	GO:0043232	4937	37	18.71	1.98	7.38e-06	0.000826
METTL16	U2-type spliceosomal complex	GO:0005684	94	5	0.36	14.04	3.65e-05	0.00368
METTL16	chromosomal region	GO:0098687	339	8	1.28	6.23	4.93e-05	0.00452
METTL16	nuclear body	GO:0016604	798	12	3.02	3.97	4.92e-05	0.00472
METTL16	precatalytic spliceosome	GO:0071011	52	4	0.2	20.3	5.95e-05	0.00521
METTL16	cytosolic ribosome	GO:0022626	107	5	0.41	12.33	6.6e-05	0.00554
METTL16	cytosolic large ribosomal subunit	GO:0022625	58	4	0.22	18.2	8.88e-05	0.00716
METTL16	protein-containing complex	GO:0032991	5484	36	20.78	1.73	0.000271	0.021
METTL16	meiotic cohesin complex	GO:0030893	7	2	0.03	75.41	0.000498	0.0371

## Sheet: Analysis details
Analysis Type:	PANTHER Overrepresentation Test (Released 20190711)
Annotation Version and Release Date:	GO Ontology database Released 2019-12-09
Analyzed List:	Client Text Box Input (Homo sapiens)
Reference List:	Homo sapiens (all genes in database)
Test Type:	FISHER
Correction:	FDR
