# Supplementary material for: The comprehensive interactomes of human adenosine RNA methyltransferases and demethylases reveal distinct functional and regulatory features
Source: Nucleic Acids Res. 2021 Oct 11;49(19):10895–910. doi: 10.1093/nar/gkab900 (PMC8565353; doi:10.1093/nar/gkab900)
Supplement: gkab900_Supplemental_Files [file gkab900_supplemental_files.zip › Supplementary table 7.xlsx]

## Sheet: PCIF1_RNaseA
Strep-PCIF1 RNase A resistant interactions (adj p val < 0.05 & log2FC > 2)
Bait	UniProt entry name	Full protein name	Acession number (Uniprot)	Limma log2 FC	Limma adjusted p-value	Interaction in -RNase condition
PCIF1	CAPAM	mRNA (2-O-methyladenosine-N(6)-)-methyltransferase	Q9H4Z3	13.9625	2.65e-06	-
PCIF1	RPB3	DNA-directed RNA polymerase II subunit RPB3	P19387	11.1141	1.1e-05	yes
PCIF1	RPB2	DNA-directed RNA polymerase II subunit RPB2	P30876	11.0258	4.29e-05	yes
PCIF1	RPB1	DNA-directed RNA polymerase II subunit RPB1	P24928	9.96534	0.00451848	yes
PCIF1	RPAB1	DNA-directed RNA polymerases I, II, and III subunit RPABC1	P19388	9.05726	1.1e-05	yes
PCIF1	RPAP2	Putative RNA polymerase II subunit B1 CTD phosphatase RPAP2	Q8IXW5	8.35309	4.29e-05	yes
PCIF1	RPB11	DNA-directed RNA polymerase II subunit RPB11-a	P52435	8.33847	4.29e-05	yes
PCIF1	RPB7	DNA-directed RNA polymerase II subunit RPB7	P62487	8.17782	3.81e-05	yes
PCIF1	RPB9	DNA-directed RNA polymerase II subunit RPB9	P36954	8.00836	4.29e-05	yes
PCIF1	RPAB3	DNA-directed RNA polymerases I, II, and III subunit RPABC3	P52434	7.73496	0.000932931	yes
PCIF1	RPB4	DNA-directed RNA polymerase II subunit RPB4	O15514	7.29268	0.00100507	yes
PCIF1	RECQ5	ATP-dependent DNA helicase Q5	O94762	7.19997	0.0127042	no
PCIF1	GRL1A	DNA-directed RNA polymerase II subunit GRINL1A	P0CAP2	6.99793	2.95e-05	yes
PCIF1	RPAB5	DNA-directed RNA polymerases I, II, and III subunit RPABC5	P62875	6.33381	0.000780881	yes
PCIF1	GPN1	GPN-loop GTPase 1	Q9HCN4	5.02365	0.00022767	yes
PCIF1	CRML	Protein cramped-like	Q96RY5	4.2898	0.000773056	yes

## Sheet: PCIF1
Strep-PCIF1 RNA dependent and independent interactions (adj p val < 0.05 & log2FC > 2)
Bait	UniProt entry name	Full protein name	Acession number (Uniprot)	Limma log2 FC	Limma adjusted p-value	Interaction in +RNase condition
PCIF1	CAPAM	mRNA (2-O-methyladenosine-N(6)-)-methyltransferase	Q9H4Z3	16.6428	1.12e-05	-
PCIF1	RPB1	DNA-directed RNA polymerase II subunit RPB1	P24928	9.14084	0.000378005	yes
PCIF1	RPB2	DNA-directed RNA polymerase II subunit RPB2	P30876	11.9638	4.25e-05	yes
PCIF1	RPAB3	DNA-directed RNA polymerases I, II, and III subunit RPABC3	P52434	9.6423	0.00175898	yes
PCIF1	RPB3	DNA-directed RNA polymerase II subunit RPB3	P19387	11.9489	2.12e-06	yes
PCIF1	RPAB1	DNA-directed RNA polymerases I, II, and III subunit RPABC1	P19388	10.1573	2.12e-06	yes
PCIF1	RPB11	DNA-directed RNA polymerase II subunit RPB11-a	P52435	8.82533	0.00123311	yes
PCIF1	RPAP2	Putative RNA polymerase II subunit B1 CTD phosphatase RPAP2	Q8IXW5	9.57276	6.16e-06	yes
PCIF1	RPB7	DNA-directed RNA polymerase II subunit RPB7	P62487	9.57478	2.97e-06	yes
PCIF1	RPB9	DNA-directed RNA polymerase II subunit RPB9	P36954	9.62029	3.07e-06	yes
PCIF1	RPB4	DNA-directed RNA polymerase II subunit RPB4	O15514	8.82694	6.16e-06	yes
PCIF1	GRL1A	DNA-directed RNA polymerase II subunit GRINL1A	P0CAP2	7.66558	2.14e-05	yes
PCIF1	RPAB5	DNA-directed RNA polymerases I, II, and III subunit RPABC5	P62875	5.35482	0.0123053	yes
PCIF1	GPN1	GPN-loop GTPase 1	Q9HCN4	6.08077	0.000328717	yes
PCIF1	CRML	Protein cramped-like	Q96RY5	4.24348	0.00141235	yes
PCIF1	RPAB2	DNA-directed RNA polymerases I, II, and III subunit RPABC2	P61218	3.44726	0.00121947	no

## Sheet: PCIF1_comparison
Strep-PCIF1 quantitative Rnase A sensitivity. Enrichment in -RNase A compared to +RNase A (adj p val < 0.05 & log2FC > |1|)
Bait	UniProt entry name	Full protein name	Acession number (Uniprot)	Limma log2 FC	Limma adjusted p-value
PCIF1	LS14A	Protein LSM14 homolog A	Q8ND56	5.79452	0.0412944
PCIF1	THOC2	THO complex subunit 2	Q8NI27	5.51026	0.00319329
PCIF1	TBB4B	Tubulin beta-4B chain	P68371	4.81172	0.0412944
PCIF1	DDX21	Nucleolar RNA helicase 2	Q9NR30	4.34568	0.0244734
PCIF1	SRSF2	Serine/arginine-rich splicing factor 2	Q01130	3.56582	0.0431361
PCIF1	PPIB	Peptidyl-prolyl cis-trans isomerase B	P23284	2.52123	0.0330279
PCIF1	RSRC2	Arginine/serine-rich coiled-coil protein 2	Q7L4I2	2.44333	0.016471
PCIF1	SR140	U2 snRNP-associated SURP motif-containing protein	O15042	2.29913	0.016471
PCIF1	CPSF6	Cleavage and polyadenylation specificity factor subunit 6	Q16630	2.13967	0.016471
PCIF1	PR38A	Pre-mRNA-splicing factor 38A	Q8NAV1	2.12664	0.016471
PCIF1	PPIL4	Peptidyl-prolyl cis-trans isomerase-like 4	Q8WUA2	2.11214	0.0265652
PCIF1	SREK1	Splicing regulatory glutamine/lysine-rich protein 1	Q8WXA9	1.94477	0.0443919
PCIF1	U2AF2	Splicing factor U2AF 65 kDa subunit	P26368	1.9347	0.016471
PCIF1	DDX46	Probable ATP-dependent RNA helicase DDX46	Q7L014	1.82523	0.0223541
PCIF1	NSRP1	Nuclear speckle splicing regulatory protein 1	Q9H0G5	1.81679	0.028773
PCIF1	U2AF1	Splicing factor U2AF 35 kDa subunit	Q01081	1.75395	0.028773
PCIF1	IF2P	Eukaryotic translation initiation factor 5B	O60841	1.59195	0.028773
PCIF1	DKC1	H/ACA ribonucleoprotein complex subunit DKC1	O60832	1.58485	0.0427858
PCIF1	CA131	Uncharacterized protein C1orf131	Q8NDD1	-1.83723	0.0421811
PCIF1	RBMX2	RNA-binding motif protein, X-linked 2	Q9Y388	-2.18845	0.0421631
PCIF1	SRS10	Serine/arginine-rich splicing factor 10	O75494	-2.57313	0.028773
PCIF1	RL10	60S ribosomal protein L10	P27635	-2.65887	0.0215454
PCIF1	MMTA2	Multiple myeloma tumor-associated protein 2	Q9BU76	-2.76443	0.00316799
PCIF1	RL17	60S ribosomal protein L17	P18621	-2.9786	0.0249721
PCIF1	RS26	40S ribosomal protein S26	P62854	-3.11138	0.00635167
PCIF1	RT12	28S ribosomal protein S12, mitochondrial	O15235	-3.81379	0.0384759
PCIF1	RL26L	60S ribosomal protein L26-like 1	Q9UNX3	-3.81623	0.0439718
PCIF1	RL35	60S ribosomal protein L35	P42766	-3.87208	0.016471
PCIF1	RS13	40S ribosomal protein S13	P62277	-3.89775	0.0163168
PCIF1	RS23	40S ribosomal protein S23	P62266	-3.92001	0.00319329
PCIF1	RS3A	40S ribosomal protein S3a	P61247	-4.10553	0.016471
PCIF1	RS11	40S ribosomal protein S11	P62280	-4.14596	0.0188481
PCIF1	CG050	Uncharacterized protein C7orf50	Q9BRJ6	-4.16716	0.0421631
PCIF1	NO40	Nucleolar protein of 40 kDa	Q9NP64	-4.16868	0.00224519
PCIF1	RL31	60S ribosomal protein L31	P62899	-4.34443	0.0145017
PCIF1	HNRH1	Heterogeneous nuclear ribonucleoprotein H	P31943	-4.37784	0.0128903
PCIF1	RS25	40S ribosomal protein S25	P62851	-4.5339	0.0285615
PCIF1	RL23A	60S ribosomal protein L23a	P62750	-4.59997	0.00635167
PCIF1	RS9	40S ribosomal protein S9	P46781	-4.68295	0.0336589
PCIF1	CK098	Uncharacterized protein C11orf98	E9PRG8	-4.81894	0.0443919
PCIF1	YBOX3	Y-box-binding protein 3	P16989	-4.9004	0.0412944
PCIF1	ROA1	Heterogeneous nuclear ribonucleoprotein A1	P09651	-4.93862	0.000820399
PCIF1	NSA2	Ribosome biogenesis protein NSA2 homolog	O95478	-5.01751	0.00319329
PCIF1	H1X	Histone H1.10	Q92522	-5.19193	0.0409887
PCIF1	GNL3	Guanine nucleotide-binding protein-like 3	Q9BVP2	-5.24222	0.0412944
PCIF1	LYAR	Cell growth-regulating nucleolar protein	Q9NX58	-5.35235	0.00224519
PCIF1	RL36L	60S ribosomal protein L36a-like	Q969Q0	-5.58517	0.016471
PCIF1	RS2	40S ribosomal protein S2	P15880	-5.59098	0.00224519
PCIF1	BRD9	Bromodomain-containing protein 9	Q9H8M2	-5.65955	0.000820399
PCIF1	RS20	40S ribosomal protein S20	P60866	-5.79224	0.0412944
PCIF1	RL27A	60S ribosomal protein L27a	P46776	-5.79538	0.028773
PCIF1	RS24	40S ribosomal protein S24	P62847	-5.92356	0.00319329
PCIF1	RL26	60S ribosomal protein L26	P61254	-6.11179	0.017877
PCIF1	RL32	60S ribosomal protein L32	P62910	-6.29858	0.016471
PCIF1	RS10	40S ribosomal protein S10	P46783	-6.35636	0.00506463
PCIF1	RL36A	60S ribosomal protein L36a	P83881	-6.78044	0.028773

## Sheet: ALKBH5_RNaseA
Strep-ALKBH5 RNase A resistant interactions (adj p val < 0.01 & log2FC > 2)
Bait	UniProt entry name	Full protein name	Acession number (Uniprot)	Limma log2 FC	Limma adjusted p-value	Interaction in -RNase condition
ALKBH5	ALKB5	RNA demethylase ALKBH5	Q6P6C2	13.3371	2.05314e-06	-
ALKBH5	RL18A	60S ribosomal protein L18a	Q02543	11.2794	7.0154e-06	yes
ALKBH5	RBM8A	RNA-binding protein 8A	Q9Y5S9	11.2354	8.33595e-07	yes
ALKBH5	IF4A3	Eukaryotic initiation factor 4A-III	P38919	10.7302	0.000310151	yes
ALKBH5	MGN	Protein mago nashi homolog	P61326	10.3027	8.33595e-07	yes
ALKBH5	RL35A	60S ribosomal protein L35a	P18077	10.0203	2.70164e-06	yes
ALKBH5	C1QBP	Complement component 1 Q subcomponent-binding protein, mitochondrial	Q07021	9.88373	8.33595e-07	yes
ALKBH5	RL7	60S ribosomal protein L7	P18124	9.704	0.00121021	yes
ALKBH5	KIF1C	Kinesin-like protein KIF1C	O43896	9.64799	2.05314e-06	no
ALKBH5	CCDC9	Coiled-coil domain-containing protein 9	Q9Y3X0	9.62668	2.05314e-06	no
ALKBH5	IQCE	IQ domain-containing protein E	Q6IPM2	9.41447	3.57733e-06	yes
ALKBH5	SPB1	pre-rRNA 2-O-ribose RNA methyltransferase FTSJ3	Q8IY81	9.38558	3.57733e-06	yes
ALKBH5	EFCB7	EF-hand calcium-binding domain-containing protein 7	A8K855	9.04428	4.72872e-06	yes
ALKBH5	DHX9	ATP-dependent RNA helicase A	Q08211	8.98847	7.56603e-06	yes
ALKBH5	PGAM5	Serine/threonine-protein phosphatase PGAM5, mitochondrial	Q96HS1	8.80753	2.75098e-06	yes
ALKBH5	RL27	60S ribosomal protein L27	P61353	8.48141	0.00357859	yes
ALKBH5	RALY	RNA-binding protein Raly	Q9UKM9	8.36211	2.05314e-06	yes
ALKBH5	VIME	Vimentin	P08670	8.26961	2.05314e-06	yes
ALKBH5	FXR2	Fragile X mental retardation syndrome-related protein 2	P51116	8.2672	2.70164e-06	yes
ALKBH5	PININ	Pinin	Q9H307	8.07418	0.000676966	yes
ALKBH5	NOG2	Nucleolar GTP-binding protein 2	Q13823	8.02866	5.18776e-06	no
ALKBH5	RL15	60S ribosomal protein L15	P61313	7.92148	0.00121021	yes
ALKBH5	RL11	60S ribosomal protein L11	P62913	7.91527	0.000660073	yes
ALKBH5	SSF1	Suppressor of SWI4 1 homolog	Q9NQ55	7.87949	1.09867e-05	yes
ALKBH5	DDX50	ATP-dependent RNA helicase DDX50	Q9BQ39	7.80232	9.74952e-06	yes
ALKBH5	RRS1	Ribosome biogenesis regulatory protein homolog	Q15050	7.7814	1.09867e-05	yes
ALKBH5	THOC4	THO complex subunit 4	Q86V81	7.6968	9.00254e-06	yes
ALKBH5	PRC2C	Protein PRRC2C	Q9Y520	7.60386	3.49954e-05	yes
ALKBH5	PELP1	Proline-, glutamic acid- and leucine-rich protein 1	Q8IZL8	7.55386	5.71957e-06	no
ALKBH5	NOP53	Ribosome biogenesis protein NOP53	Q9NZM5	7.50966	5.71957e-06	yes
ALKBH5	NVL	Nuclear valosin-containing protein-like	O15381	7.45834	7.25577e-06	no
ALKBH5	BOP1	Ribosome biogenesis protein BOP1	Q14137	7.45663	5.71957e-06	yes
ALKBH5	DDX24	ATP-dependent RNA helicase DDX24	Q9GZR7	7.40397	1.63999e-05	no
ALKBH5	EBP2	Probable rRNA-processing protein EBP2	Q99848	7.3697	0.00398306	yes
ALKBH5	NOC2L	Nucleolar complex protein 2 homolog	Q9Y3T9	7.29539	5.217e-05	no
ALKBH5	RTCB	RNA-splicing ligase RtcB homolog	Q9Y3I0	7.19833	5.71957e-06	yes
ALKBH5	RLA2	60S acidic ribosomal protein P2	P05387	7.17614	0.00145339	yes
ALKBH5	LAS1L	Ribosomal biogenesis protein LAS1L	Q9Y4W2	7.16672	4.72872e-06	no
ALKBH5	ILF3	Interleukin enhancer-binding factor 3	Q12906	7.14043	0.0013398	yes
ALKBH5	IMA5	Importin subunit alpha-5	P52294	7.09656	2.05314e-06	yes
ALKBH5	RRP1	Ribosomal RNA processing protein 1 homolog A	P56182	7.09225	7.88513e-06	yes
ALKBH5	MBB1A	Myb-binding protein 1A	Q9BQG0	6.99064	0.000457383	yes
ALKBH5	RLA0	60S acidic ribosomal protein P0	P05388	6.97403	0.000784947	yes
ALKBH5	DDX1	ATP-dependent RNA helicase DDX1	Q92499	6.89609	2.5919e-05	no
ALKBH5	NOC3L	Nucleolar complex protein 3 homolog	Q8WTT2	6.88597	0.000176175	yes
ALKBH5	RL18	60S ribosomal protein L18	Q07020	6.85511	0.000370721	yes
ALKBH5	WDR18	WD repeat-containing protein 18	Q9BV38	6.80259	4.66025e-06	no
ALKBH5	IF6	Eukaryotic translation initiation factor 6	P56537	6.7505	0.000149077	yes
ALKBH5	RIOX1	Ribosomal oxygenase 1	Q9H6W3	6.69621	4.02796e-06	no
ALKBH5	ZN326	DBIRD complex subunit ZNF326	Q5BKZ1	6.64712	6.83074e-06	yes
ALKBH5	H2AY	Core histone macro-H2A.1	O75367	6.5947	4.40409e-06	yes
ALKBH5	RRP15	RRP15-like protein	Q9Y3B9	6.55827	0.000188482	yes
ALKBH5	ILF2	Interleukin enhancer-binding factor 2	Q12905	6.54472	3.94629e-06	yes
ALKBH5	FMR1	Synaptic functional regulator FMR1	Q06787	6.50914	5.71957e-06	no
ALKBH5	DDX27	Probable ATP-dependent RNA helicase DDX27	Q96GQ7	6.48075	2.37642e-05	no
ALKBH5	RL6	60S ribosomal protein L6	Q02878	6.42392	0.000297685	yes
ALKBH5	DDX56	Probable ATP-dependent RNA helicase DDX56	Q9NY93	6.42112	4.92741e-05	yes
ALKBH5	SMD2	Small nuclear ribonucleoprotein Sm D2	P62316	6.36761	1.15033e-05	no
ALKBH5	RT22	28S ribosomal protein S22, mitochondrial	P82650	6.34001	8.96195e-06	yes
ALKBH5	RT34	28S ribosomal protein S34, mitochondrial	P82930	6.32225	5.71957e-06	no
ALKBH5	WDR12	Ribosome biogenesis protein WDR12	Q9GZL7	6.30349	0.00126495	yes
ALKBH5	TTC23	Tetratricopeptide repeat protein 23	Q5W5X9	6.29534	0.000112635	yes
ALKBH5	BMS1	Ribosome biogenesis protein BMS1 homolog	Q14692	6.29441	0.000239529	yes
ALKBH5	NOL9	Polynucleotide 5-hydroxyl-kinase NOL9	Q5SY16	6.26512	3.57733e-06	no
ALKBH5	H2B1B	Histone H2B type 1-B	P33778	6.26377	5.71957e-06	no
ALKBH5	KRR1	KRR1 small subunit processome component homolog	Q13601	6.23362	5.217e-05	yes
ALKBH5	PTCD3	Pentatricopeptide repeat domain-containing protein 3, mitochondrial	Q96EY7	6.22111	7.08363e-06	no
ALKBH5	YTDC1	YTH domain-containing protein 1	Q96MU7	6.21455	8.73808e-06	yes
ALKBH5	HNRPQ	Heterogeneous nuclear ribonucleoprotein Q	O60506	6.21253	0.000188482	yes
ALKBH5	RTRAF	RNA transcription, translation and transport factor protein	Q9Y224	6.18669	1.8056e-05	yes
ALKBH5	NOP2	Probable 28S rRNA (cytosine(4447)-C(5))-methyltransferase	P46087	6.15633	0.00606406	yes
ALKBH5	RL13A	60S ribosomal protein L13a	P40429	6.08873	0.00459767	yes
ALKBH5	ZC3HE	Zinc finger CCCH domain-containing protein 14	Q6PJT7	6.0385	0.000247705	no
ALKBH5	PABP1	Polyadenylate-binding protein 1	P11940	6.03532	0.000345853	yes
ALKBH5	PESC	Pescadillo homolog	O00541	6.01085	0.00198237	yes
ALKBH5	NOP16	Nucleolar protein 16	Q9Y3C1	6.01063	0.00978	yes
ALKBH5	PRP19	Pre-mRNA-processing factor 19	Q9UMS4	5.95739	5.71957e-06	no
ALKBH5	TEX10	Testis-expressed protein 10	Q9NXF1	5.94413	0.000660073	no
ALKBH5	CEBPZ	CCAAT/enhancer-binding protein zeta	Q03701	5.93281	0.00192163	no
ALKBH5	RL4	60S ribosomal protein L4	P36578	5.88525	0.00231302	yes
ALKBH5	RCN2	Reticulocalbin-2	Q14257	5.88456	0.00606406	no
ALKBH5	TSR1	Pre-rRNA-processing protein TSR1 homolog	Q2NL82	5.86944	1.16283e-05	yes
ALKBH5	RL12	60S ribosomal protein L12	P30050	5.86923	0.000606592	yes
ALKBH5	RT25	28S ribosomal protein S25, mitochondrial	P82663	5.86671	7.75615e-05	yes
ALKBH5	RL7A	60S ribosomal protein L7a	P62424	5.82396	0.000248418	yes
ALKBH5	IMA7	Importin subunit alpha-7	O60684	5.82131	6.15328e-06	yes
ALKBH5	U520	U5 small nuclear ribonucleoprotein 200 kDa helicase	O75643	5.79793	0.000247705	yes
ALKBH5	NGDN	Neuroguidin	Q8NEJ9	5.74445	1.09867e-05	no
ALKBH5	MAK16	Protein MAK16 homolog	Q9BXY0	5.67913	0.000320676	no
ALKBH5	UTP18	U3 small nucleolar RNA-associated protein 18 homolog	Q9Y5J1	5.65281	0.000900346	yes
ALKBH5	SRSF9	Serine/arginine-rich splicing factor 9	Q13242	5.6029	0.000770863	yes
ALKBH5	RLA1	60S acidic ribosomal protein P1	P05386	5.50497	0.00027451	yes
ALKBH5	STAU1	Double-stranded RNA-binding protein Staufen homolog 1	O95793	5.47909	4.16144e-05	no
ALKBH5	PRP8	Pre-mRNA-processing-splicing factor 8	Q6P2Q9	5.46548	8.10279e-06	yes
ALKBH5	LTV1	Protein LTV1 homolog	Q96GA3	5.44029	1.40512e-05	yes
ALKBH5	CASC3	Protein CASC3	O15234	5.43668	0.000473053	yes
ALKBH5	CHD4	Chromodomain-helicase-DNA-binding protein 4	Q14839	5.40433	8.73808e-06	yes
ALKBH5	SRSF7	Serine/arginine-rich splicing factor 7	Q16629	5.3654	0.00407961	yes
ALKBH5	RT14	28S ribosomal protein S14, mitochondrial	O60783	5.12893	9.98099e-06	no
ALKBH5	G3BP1	Ras GTPase-activating protein-binding protein 1	Q13283	5.11552	0.000123021	yes
ALKBH5	EIF3A	Eukaryotic translation initiation factor 3 subunit A	Q14152	5.09341	0.00308545	yes
ALKBH5	RL36	60S ribosomal protein L36	Q9Y3U8	5.02066	0.009418	yes
ALKBH5	NOM1	Nucleolar MIF4G domain-containing protein 1	Q5C9Z4	5.00765	1.87687e-05	no
ALKBH5	H4	Histone H4	P62805	4.97622	0.000513939	no
ALKBH5	TRA2A	Transformer-2 protein homolog alpha	Q13595	4.8808	0.00705993	yes
ALKBH5	U5S1	116 kDa U5 small nuclear ribonucleoprotein component	Q15029	4.87471	0.000356539	no
ALKBH5	SRPK1	SRSF protein kinase 1	Q96SB4	4.85988	0.00216326	no
ALKBH5	PRKDC	DNA-dependent protein kinase catalytic subunit	P78527	4.82512	0.000320676	no
ALKBH5	RL3	60S ribosomal protein L3	P39023	4.74875	0.000606592	yes
ALKBH5	RL13	60S ribosomal protein L13	P26373	4.73464	0.00065785	yes
ALKBH5	NKRF	NF-kappa-B-repressing factor	O15226	4.61648	0.000370721	yes
ALKBH5	CAPR1	Caprin-1	Q14444	4.59664	0.00626041	yes
ALKBH5	RL14	60S ribosomal protein L14	P50914	4.53083	0.000742133	yes
ALKBH5	ERH	Enhancer of rudimentary homolog	P84090	4.31675	0.000660073	no
ALKBH5	LMNB1	Lamin-B1	P20700	4.24758	0.00600449	no
ALKBH5	RL8	60S ribosomal protein L8	P62917	4.23284	0.000780349	yes
ALKBH5	RL19	60S ribosomal protein L19	P84098	4.16571	0.000923929	no
ALKBH5	RL5	60S ribosomal protein L5	P46777	4.07323	0.00278039	yes
ALKBH5	NOG1	Nucleolar GTP-binding protein 1	Q9BZE4	3.87862	0.000467699	yes
ALKBH5	RL21	60S ribosomal protein L21	P46778	3.56001	0.00417863	yes
ALKBH5	RL28	60S ribosomal protein L28	P46779	3.43951	0.00124261	yes
ALKBH5	BCLF1	Bcl-2-associated transcription factor 1	Q9NYF8	3.42143	0.000390124	no
ALKBH5	HNRPM	Heterogeneous nuclear ribonucleoprotein M	P52272	3.32422	0.00121021	yes
ALKBH5	H3PS2	Histone HIST2H3PS2	Q5TEC6	3.19316	0.00750142	no
ALKBH5	RL34	60S ribosomal protein L34	P49207	2.9239	0.00606406	yes
ALKBH5	TIF1B	Transcription intermediary factor 1-beta	Q13263	2.69155	0.00266155	no
ALKBH5	H2B1L	Histone H2B type 1-L	Q99880	2.51913	0.00769772	yes
ALKBH5	RS2	40S ribosomal protein S2	P15880	2.44814	0.00543467	yes

## Sheet: ALKBH5
Strep-ALKBH5 RNA dependent and independent interactions (adj p val < 0.01 & log2FC > 2)
Bait	UniProt entry name	Full protein name	Acession number (Uniprot)	Limma log2 FC	Limma adjusted p-value	Interaction in +RNase condition
ALKBH5	THOC4	THO complex subunit 4	Q86V81	14.162	1.32641e-06	yes
ALKBH5	RL6	60S ribosomal protein L6	Q02878	13.6268	4.71537e-08	yes
ALKBH5	ALKB5	RNA demethylase ALKBH5	Q6P6C2	13.2445	1.04721e-06	-
ALKBH5	RL18	60S ribosomal protein L18	Q07020	13.0489	4.71537e-08	yes
ALKBH5	RL4	60S ribosomal protein L4	P36578	13.0238	4.71537e-08	yes
ALKBH5	C1QBP	Complement component 1 Q subcomponent-binding protein, mitochondrial	Q07021	12.9787	4.71537e-08	yes
ALKBH5	RL7	60S ribosomal protein L7	P18124	12.5731	4.71537e-08	yes
ALKBH5	RL15	60S ribosomal protein L15	P61313	12.2207	4.71537e-08	yes
ALKBH5	RL18A	60S ribosomal protein L18a	Q02543	11.5427	4.71537e-08	yes
ALKBH5	RL7A	60S ribosomal protein L7a	P62424	11.1446	0.000156476	yes
ALKBH5	RL10A	60S ribosomal protein L10a	P62906	10.8576	4.71537e-08	no
ALKBH5	RL8	60S ribosomal protein L8	P62917	10.7991	0.000138652	yes
ALKBH5	RL27	60S ribosomal protein L27	P61353	10.6212	8.52955e-07	yes
ALKBH5	RL14	60S ribosomal protein L14	P50914	10.5593	4.71537e-08	yes
ALKBH5	RL13A	60S ribosomal protein L13a	P40429	10.5301	4.71537e-08	yes
ALKBH5	RLA0	60S acidic ribosomal protein P0	P05388	10.4718	6.5778e-08	yes
ALKBH5	PABP1	Polyadenylate-binding protein 1	P11940	10.4462	4.71537e-08	yes
ALKBH5	RL35A	60S ribosomal protein L35a	P18077	10.1951	6.85077e-08	yes
ALKBH5	RL5	60S ribosomal protein L5	P46777	9.96252	9.53351e-07	yes
ALKBH5	RL3	60S ribosomal protein L3	P39023	9.85607	0.00723534	yes
ALKBH5	RLA2	60S acidic ribosomal protein P2	P05387	9.80287	0.000632891	yes
ALKBH5	RBM8A	RNA-binding protein 8A	Q9Y5S9	9.77891	1.36759e-07	yes
ALKBH5	EFCB7	EF-hand calcium-binding domain-containing protein 7	A8K855	9.55528	1.79134e-07	yes
ALKBH5	RL12	60S ribosomal protein L12	P30050	9.34995	5.4616e-07	yes
ALKBH5	RL34	60S ribosomal protein L34	P49207	9.26387	6.5778e-08	yes
ALKBH5	RLA1	60S acidic ribosomal protein P1	P05386	9.00466	1.32641e-06	yes
ALKBH5	RS20	40S ribosomal protein S20	P60866	8.99992	3.93023e-07	no
ALKBH5	RS16	40S ribosomal protein S16	P62249	8.96828	1.42102e-06	no
ALKBH5	MGN	Protein mago nashi homolog	P61326	8.83739	1.79134e-07	yes
ALKBH5	PRC2C	Protein PRRC2C	Q9Y520	8.81397	2.74718e-07	yes
ALKBH5	DHX9	ATP-dependent RNA helicase A	Q08211	8.80193	3.81631e-05	yes
ALKBH5	RL22L	60S ribosomal protein L22-like 1	Q6P5R6	8.79642	3.50669e-07	no
ALKBH5	IQCE	IQ domain-containing protein E	Q6IPM2	8.52363	0.000588084	yes
ALKBH5	NOP2	Probable 28S rRNA (cytosine(4447)-C(5))-methyltransferase	P46087	8.49899	0.000316084	yes
ALKBH5	TRA2B	Transformer-2 protein homolog beta	P62995	8.48011	2.61058e-07	no
ALKBH5	PABP4	Polyadenylate-binding protein 4	Q13310	8.38209	1.40436e-06	no
ALKBH5	GTPB4	Nucleolar GTP-binding protein 1	Q9BZE4	8.29908	2.58315e-05	yes
ALKBH5	YBOX3	Y-box-binding protein 3	P16989	8.24366	0.000730768	no
ALKBH5	RRP1B	Ribosomal RNA processing protein 1 homolog B	Q14684	8.2361	2.18998e-06	no
ALKBH5	RL36	60S ribosomal protein L36	Q9Y3U8	8.17508	6.58822e-05	yes
ALKBH5	MATR3	Matrin-3	P43243	8.06298	2.88528e-07	no
ALKBH5	MK67I	MKI67 FHA domain-interacting nucleolar phosphoprotein	Q9BYG3	7.99421	1.36759e-07	no
ALKBH5	CAPR1	Caprin-1	Q14444	7.98151	1.43902e-05	yes
ALKBH5	KRR1	KRR1 small subunit processome component homolog	Q13601	7.91929	1.79134e-07	yes
ALKBH5	RRS1	Ribosome biogenesis regulatory protein homolog	Q15050	7.85006	2.31993e-07	yes
ALKBH5	G3BP1	Ras GTPase-activating protein-binding protein 1	Q13283	7.76346	2.24387e-06	yes
ALKBH5	MBB1A	Myb-binding protein 1A	Q9BQG0	7.73438	0.000382545	yes
ALKBH5	PGAM5	Serine/threonine-protein phosphatase PGAM5, mitochondrial	Q96HS1	7.63269	2.0849e-06	yes
ALKBH5	MRT4	mRNA turnover protein 4 homolog	Q9UKD2	7.63089	1.29721e-06	no
ALKBH5	RL32	60S ribosomal protein L32	P62910	7.52662	1.96357e-06	no
ALKBH5	CASC3	Protein CASC3	O15234	7.5202	1.79134e-07	yes
ALKBH5	FBRL	rRNA 2-O-methyltransferase fibrillarin	P22087	7.49443	0.000309024	no
ALKBH5	RS15	40S ribosomal protein S15	P62841	7.47137	0.00261896	no
ALKBH5	RRP12	RRP12-like protein	Q5JTH9	7.44411	4.45657e-06	no
ALKBH5	MOV10	Helicase MOV-10	Q9HCE1	7.41215	5.4616e-07	no
ALKBH5	DDX50	ATP-dependent RNA helicase DDX50	Q9BQ39	7.26202	2.00628e-07	yes
ALKBH5	HNRPQ	Heterogeneous nuclear ribonucleoprotein Q	O60506	7.20696	8.80465e-07	yes
ALKBH5	EBP2	Probable rRNA-processing protein EBP2	Q99848	7.19457	0.000682044	yes
ALKBH5	RBM28	RNA-binding protein 28	Q9NW13	7.17248	0.00354644	no
ALKBH5	NIP7	60S ribosome subunit biogenesis protein NIP7 homolog	Q9Y221	7.16673	4.60932e-07	no
ALKBH5	RL13	60S ribosomal protein L13	P26373	7.14752	0.00510336	yes
ALKBH5	ILF2	Interleukin enhancer-binding factor 2	Q12905	7.14731	4.8063e-07	yes
ALKBH5	SSF1	Suppressor of SWI4 1 homolog	Q9NQ55	7.09719	1.3113e-06	yes
ALKBH5	BOP1	Ribosome biogenesis protein BOP1	Q14137	7.07082	2.74718e-07	yes
ALKBH5	IMA5	Importin subunit alpha-5	P52294	7.07082	5.30716e-06	yes
ALKBH5	SPB1	pre-rRNA 2-O-ribose RNA methyltransferase FTSJ3	Q8IY81	7.06072	5.4616e-07	yes
ALKBH5	NSA2	Ribosome biogenesis protein NSA2 homolog	O95478	7.05797	2.00628e-07	no
ALKBH5	HNRPD	Heterogeneous nuclear ribonucleoprotein D0	Q14103	7.03005	9.53351e-07	no
ALKBH5	RBM34	RNA-binding protein 34	P42696	7.02595	1.29721e-06	no
ALKBH5	UTP18	U3 small nucleolar RNA-associated protein 18 homolog	Q9Y5J1	6.99308	3.08996e-05	yes
ALKBH5	IF6	Eukaryotic translation initiation factor 6	P56537	6.96743	1.55031e-06	yes
ALKBH5	LARP1	La-related protein 1	Q6PKG0	6.94869	0.000997682	no
ALKBH5	RL21	60S ribosomal protein L21	P46778	6.89844	0.00383269	yes
ALKBH5	ILF3	Interleukin enhancer-binding factor 3	Q12906	6.88778	0.000839049	yes
ALKBH5	TTC23	Tetratricopeptide repeat protein 23	Q5W5X9	6.87018	1.61259e-06	yes
ALKBH5	NOP53	Ribosome biogenesis protein NOP53	Q9NZM5	6.85813	5.4616e-07	yes
ALKBH5	WDR12	Ribosome biogenesis protein WDR12	Q9GZL7	6.76924	3.62635e-07	yes
ALKBH5	IF4A3	Eukaryotic initiation factor 4A-III	P38919	6.75624	0.00354644	yes
ALKBH5	SRSF7	Serine/arginine-rich splicing factor 7	Q16629	6.75332	0.000227425	yes
ALKBH5	TSR1	Pre-rRNA-processing protein TSR1 homolog	Q2NL82	6.72237	4.60932e-07	yes
ALKBH5	NOP16	Nucleolar protein 16	Q9Y3C1	6.67236	5.15139e-06	yes
ALKBH5	RL7L	60S ribosomal protein L7-like 1	Q6DKI1	6.60493	8.76724e-07	no
ALKBH5	ROA0	Heterogeneous nuclear ribonucleoprotein A0	Q13151	6.58121	0.00393086	no
ALKBH5	SRSF5	Serine/arginine-rich splicing factor 5	Q13243	6.48019	0.00286772	no
ALKBH5	RRP1	Ribosomal RNA processing protein 1 homolog A	P56182	6.38604	1.29721e-06	yes
ALKBH5	KHDR1	KH domain-containing, RNA-binding, signal transduction-associated protein 1	Q07666	6.32688	2.38342e-06	no
ALKBH5	ZN326	DBIRD complex subunit ZNF326	Q5BKZ1	6.24976	3.37829e-05	yes
ALKBH5	U520	U5 small nuclear ribonucleoprotein 200 kDa helicase	O75643	6.18553	1.02511e-05	yes
ALKBH5	RT22	28S ribosomal protein S22, mitochondrial	P82650	6.18	8.24986e-07	yes
ALKBH5	IMA7	Importin subunit alpha-7	O60684	6.17687	4.45657e-06	yes
ALKBH5	WDR43	WD repeat-containing protein 43	Q15061	6.14005	5.67991e-07	no
ALKBH5	PININ	Pinin	Q9H307	6.12998	0.00342297	yes
ALKBH5	RRP15	RRP15-like protein	Q9Y3B9	6.10814	2.0404e-06	yes
ALKBH5	WDR36	WD repeat-containing protein 36	Q8NI36	6.0842	0.0012002	no
ALKBH5	HNRPK	Heterogeneous nuclear ribonucleoprotein K	P61978	6.07721	1.65499e-05	no
ALKBH5	CHTOP	Chromatin target of PRMT1 protein	Q9Y3Y2	6.07717	0.0049791	no
ALKBH5	G3BP2	Ras GTPase-activating protein-binding protein 2	Q9UN86	6.06589	4.71365e-06	no
ALKBH5	TRA2A	Transformer-2 protein homolog alpha	Q13595	6.04864	4.64135e-06	yes
ALKBH5	PUM3	Pumilio homolog 3	Q15397	6.01933	0.000246849	no
ALKBH5	PRP8	Pre-mRNA-processing-splicing factor 8	Q6P2Q9	5.99622	1.40092e-06	yes
ALKBH5	DHX15	Pre-mRNA-splicing factor ATP-dependent RNA helicase DHX15	O43143	5.98232	0.000423529	no
ALKBH5	ROA3	Heterogeneous nuclear ribonucleoprotein A3	P51991	5.97679	0.00195663	no
ALKBH5	VIME	Vimentin	P08670	5.93209	0.0096215	yes
ALKBH5	H2AY	Core histone macro-H2A.1	O75367	5.92731	3.05707e-06	yes
ALKBH5	FXR2	Fragile X mental retardation syndrome-related protein 2	P51116	5.91342	0.00168026	yes
ALKBH5	DDX56	Probable ATP-dependent RNA helicase DDX56	Q9NY93	5.86985	0.00048371	yes
ALKBH5	EIF3A	Eukaryotic translation initiation factor 3 subunit A	Q14152	5.8687	0.000316084	yes
ALKBH5	DDX18	ATP-dependent RNA helicase DDX18	Q9NVP1	5.85228	0.00779773	no
ALKBH5	HNRPC	Heterogeneous nuclear ribonucleoproteins C1/C2	P07910	5.7686	0.00611997	no
ALKBH5	HNRPR	Heterogeneous nuclear ribonucleoprotein R	O43390	5.68764	5.4616e-07	no
ALKBH5	BYST	Bystin	Q13895	5.67307	0.0076914	no
ALKBH5	NOL7	Nucleolar protein 7	Q9UMY1	5.66054	1.79747e-06	no
ALKBH5	XRN2	5-3 exoribonuclease 2	Q9H0D6	5.614	5.4616e-07	no
ALKBH5	HNRL2	Heterogeneous nuclear ribonucleoprotein U-like protein 2	Q1KMD3	5.54629	0.000148665	no
ALKBH5	NOC3L	Nucleolar complex protein 3 homolog	Q8WTT2	5.53575	5.4616e-07	yes
ALKBH5	RALY	RNA-binding protein Raly	Q9UKM9	5.48661	8.80465e-07	yes
ALKBH5	BMS1	Ribosome biogenesis protein BMS1 homolog	Q14692	5.41392	1.13264e-05	yes
ALKBH5	SRSF9	Serine/arginine-rich splicing factor 9	Q13242	5.3495	0.000382545	yes
ALKBH5	KI67	Proliferation marker protein Ki-67	P46013	5.34304	4.10758e-05	no
ALKBH5	RT25	28S ribosomal protein S25, mitochondrial	P82663	5.30901	0.00114048	yes
ALKBH5	RTRAF	RNA transcription, translation and transport factor protein	Q9Y224	5.16222	2.24285e-05	yes
ALKBH5	NKRF	NF-kappa-B-repressing factor	O15226	5.14881	0.00917903	yes
ALKBH5	RL28	60S ribosomal protein L28	P46779	5.12289	5.31933e-06	yes
ALKBH5	RL36L	60S ribosomal protein L36a-like	Q969Q0	5.1083	0.00377843	no
ALKBH5	RTCB	RNA-splicing ligase RtcB homolog	Q9Y3I0	5.02368	1.43902e-05	yes
ALKBH5	LTV1	Protein LTV1 homolog	Q96GA3	4.99063	0.00014438	yes
ALKBH5	HNRPM	Heterogeneous nuclear ribonucleoprotein M	P52272	4.96431	0.0020019	yes
ALKBH5	HNRPF	Heterogeneous nuclear ribonucleoprotein F	P52597	4.92587	0.00452813	no
ALKBH5	CHD4	Chromodomain-helicase-DNA-binding protein 4	Q14839	4.8672	1.0092e-05	yes
ALKBH5	HEAT1	HEAT repeat-containing protein 1	Q9H583	4.75402	4.26557e-05	no
ALKBH5	YTDC1	YTH domain-containing protein 1	Q96MU7	4.74503	0.000305194	yes
ALKBH5	NONO	Non-POU domain-containing octamer-binding protein	Q15233	4.73583	0.00978736	no
ALKBH5	PESC	Pescadillo homolog	O00541	4.56752	0.00272009	yes
ALKBH5	RCL1	RNA 3-terminal phosphate cyclase-like protein	Q9Y2P8	4.5243	9.29106e-05	no
ALKBH5	RS8	40S ribosomal protein S8	P62241	4.2136	0.000331384	no
ALKBH5	ACINU	Apoptotic chromatin condensation inducer in the nucleus	Q9UKV3	4.14758	0.00779773	no
ALKBH5	SRSF6	Serine/arginine-rich splicing factor 6	Q13247	3.90822	0.000116694	no
ALKBH5	RS3A	40S ribosomal protein S3a	P61247	3.79041	0.00102023	no
ALKBH5	RL11	60S ribosomal protein L11	P62913	3.77345	0.00251082	yes
ALKBH5	YBOX1	Y-box-binding protein 1	P67809	3.63136	0.000227425	no
ALKBH5	RS13	40S ribosomal protein S13	P62277	3.55996	0.00418343	no
ALKBH5	RS3	40S ribosomal protein S3	P23396	3.06029	0.00271413	no
ALKBH5	RS2	40S ribosomal protein S2	P15880	2.93622	0.00294988	yes
ALKBH5	IRS4	Insulin receptor substrate 4	O14654	2.61276	0.00681359	no
ALKBH5	H2B1L	Histone H2B type 1-L	Q99880	2.55919	0.000331384	yes
ALKBH5	DDX17	Probable ATP-dependent RNA helicase DDX17	Q92841	2.46265	0.0079182	no
ALKBH5	PAIRB	Plasminogen activator inhibitor 1 RNA-binding protein	Q8NC51	2.39948	0.00342297	no
ALKBH5	RL10	60S ribosomal protein L10	P27635	2.33793	0.0049791	no

## Sheet: ALKBH5_comparison
Strep-ALKBH5 quantitative RNase A sensitivity. Enrichment in -RNase A compared to +RNase A (adj p val < 0.05 & log2FC > |1|)
Bait	UniProt entry name	Full protein name	Acession number (Uniprot)	Limma log2 FC	Limma adjusted p-value
ALKBH5	BYST	Bystin	Q13895	5.6239	0.0451904
ALKBH5	MOV10	Helicase MOV-10	Q9HCE1	5.59318	0.0187086
ALKBH5	PABP4	Polyadenylate-binding protein 4	Q13310	5.26085	0.0235975
ALKBH5	LARP1	La-related protein 1	Q6PKG0	5.03904	0.0253037
ALKBH5	RL10A	60S ribosomal protein L10a	P62906	5.02992	0.00205733
ALKBH5	PABP1	Polyadenylate-binding protein 1	P11940	4.41091	0.0217443
ALKBH5	XRN2	5-3 exoribonuclease 2	Q9H0D6	4.12708	0.0481129
ALKBH5	RLA1	60S acidic ribosomal protein P1	P05386	3.4997	0.0451904
ALKBH5	LS14A	Protein LSM14 homolog A	Q8ND56	3.22169	0.0240437
ALKBH5	C1QBP	Complement component 1 Q subcomponent-binding protein, mitochondrial	Q07021	3.09493	0.00941585
ALKBH5	PPIB	Peptidyl-prolyl cis-trans isomerase B	P23284	2.27222	0.0219439
ALKBH5	TR150	Thyroid hormone receptor-associated protein 3	Q9Y2W1	-1.67167	0.0451904
ALKBH5	BCLF1	Bcl-2-associated transcription factor 1	Q9NYF8	-1.92232	0.0451904
ALKBH5	NOC3L	Nucleolar complex protein 3 homolog	Q8WTT2	-2.20203	0.0235975
ALKBH5	MMTA2	Multiple myeloma tumor-associated protein 2	Q9BU76	-2.3098	0.0481129
ALKBH5	GNL3	Guanine nucleotide-binding protein-like 3	Q9BVP2	-2.53436	0.0451904
ALKBH5	RL36L	60S ribosomal protein L36a-like	Q969Q0	-2.57053	0.0235975
ALKBH5	RS23	40S ribosomal protein S23	P62266	-2.79569	0.0235975
ALKBH5	RALY	RNA-binding protein Raly	Q9UKM9	-2.87549	0.0117952
ALKBH5	RL36A	60S ribosomal protein L36a	P83881	-3.13905	0.0117952
ALKBH5	GPTC4	G patch domain-containing protein 4	Q5T3I0	-3.23683	0.0117952
ALKBH5	LYAR	Cell growth-regulating nucleolar protein	Q9NX58	-3.59066	0.0154445
ALKBH5	NO40	Nucleolar protein of 40 kDa	Q9NP64	-3.87224	0.0217443
ALKBH5	NOM1	Nucleolar MIF4G domain-containing protein 1	Q5C9Z4	-4.35292	0.0117952
ALKBH5	KNOP1	Lysine-rich nucleolar protein 1	Q1ED39	-5.37012	0.0451904
ALKBH5	NOL12	Nucleolar protein 12	Q9UGY1	-5.43376	0.0246028
ALKBH5	PELP1	Proline-, glutamic acid- and leucine-rich protein 1	Q8IZL8	-5.45549	0.0440202
ALKBH5	NVL	Nuclear valosin-containing protein-like	O15381	-5.85819	0.0481129
ALKBH5	RIOX1	Ribosomal oxygenase 1	Q9H6W3	-6.36004	0.00043232
ALKBH5	CCDC9	Coiled-coil domain-containing protein 9	Q9Y3X0	-7.4435	0.0117952
ALKBH5	KIF1C	Kinesin-like protein KIF1C	O43896	-8.9262	0.00048056
