# Supplementary material for: The comprehensive interactomes of human adenosine RNA methyltransferases and demethylases reveal distinct functional and regulatory features
Source: Nucleic Acids Res. 2021 Oct 11;49(19):10895–910. doi: 10.1093/nar/gkab900 (PMC8565353; doi:10.1093/nar/gkab900)
Supplement: gkab900_Supplemental_Files [file gkab900_supplemental_files.zip › Supplementary tables 1-4_Revised.xlsx]

## Sheet: Table S1
List of proteins identified as significant hits by both Limma and SAINT analysis pipelines. Protein list used for Cytoscape images
Bait	UniProt entry name	Full protein name	Acession number (Uniprot)	Limma log2 FC	Limma adjusted p-value	SAINT log2 FC	SAINT score
ALKBH5	ALKB5	RNA demethylase ALKBH5	Q6P6C2	10.5456	4.93e-08	6.81	1
ALKBH5	CS047	Uncharacterized protein C19orf47	Q8N9M1	6.50567	1.09e-06	7.92	1
ALKBH5	PDIP3	Polymerase delta-interacting protein 3	Q9BY77	5.10869	1.43e-06	4.29	1
ALKBH5	THOC4	THO complex subunit 4	Q86V81	6.12239	2.86e-06	5.25	1
ALKBH5	NCBP3	Nuclear cap-binding protein subunit 3	Q53F19	5.20233	3.24e-06	4.72	1
ALKBH5	API5	Apoptosis inhibitor 5	Q9BZZ5	4.68245	8.03e-06	5.15	1
ALKBH5	ZC3HE	Zinc finger CCCH domain-containing protein 14	Q6PJT7	3.0931	1.08e-05	3.85	1
ALKBH5	PININ	Pinin	Q9H307	4.03977	1.16e-05	2.85	0.97
ALKBH5	DX39B	Spliceosome RNA helicase DDX39B	Q13838	3.98534	1.33e-05	3.03	0.98
ALKBH5	NKAP1	Uncharacterized protein NKAPD1	Q6ZUT1	3.17689	2.28e-05	2.85	0.89
ALKBH5	KRR1	KRR1 small subunit processome component homolog	Q13601	4.24924	2.51e-05	2.95	0.84
ALKBH5	IF4A3	Eukaryotic initiation factor 4A-III	P38919	3.39067	2.9e-05	4.57	0.99
ALKBH5	SPT6H	Transcription elongation factor SPT6	Q7KZ85	4.35461	3.06e-05	5.55	1
ALKBH5	DX39A	ATP-dependent RNA helicase DDX39A	O00148	4.3406	3.06e-05	3.61	0.98
ALKBH5	ZC3HD	Zinc finger CCCH domain-containing protein 13	Q5T200	2.82687	3.24e-05	5.27	1
ALKBH5	CLSPN	Claspin	Q9HAW4	4.32769	3.59e-05	4.48	0.99
ALKBH5	SAP18	Histone deacetylase complex subunit SAP18	O00422	2.69645	4.01e-05	8.15	1
ALKBH5	THOC3	THO complex subunit 3	Q96J01	3.28879	4.01e-05	3.85	0.97
ALKBH5	TOPB1	DNA topoisomerase 2-binding protein 1	Q92547	2.57743	4.06e-05	4.58	1
ALKBH5	RBM33	RNA-binding protein 33	Q96EV2	2.56475	4.75e-05	3	0.99
ALKBH5	RBMX	RNA-binding motif protein, X chromosome	P38159	2.61622	5.91e-05	3.14	0.9
ALKBH5	TEX10	Testis-expressed protein 10	Q9NXF1	2.21205	6.48e-05	3.28	0.93
ALKBH5	PRDM2	PR domain zinc finger protein 2	Q13029	2.64272	7.81e-05	3.49	0.92
ALKBH5	NKTR	NK-tumor recognition protein	P30414	3.01714	7.88e-05	5.1	1
ALKBH5	F207A	Protein FAM207A	Q9NSI2	2.34772	0.000108937	3.58	0.96
ALKBH5	NFIA	Nuclear factor 1 A-type	Q12857	2.24333	0.000108937	2.85	0.86
ALKBH5	RNPS1	RNA-binding protein with serine-rich domain 1	Q15287	2.08278	0.000110663	3.97	1
ALKBH5	CHTOP	Chromatin target of PRMT1 protein	Q9Y3Y2	5.98117	0.000113696	5.03	1
ALKBH5	CWC22	Pre-mRNA-splicing factor CWC22 homolog	Q9HCG8	3.85537	0.000115949	3.7	0.94
ALKBH5	RBM15	RNA-binding protein 15	Q96T37	3.70871	0.000115949	2.93	0.86
ALKBH5	PDS5B	Sister chromatid cohesion protein PDS5 homolog B	Q9NTI5	3.17826	0.000121617	3.02	0.89
ALKBH5	ZBT10	Zinc finger and BTB domain-containing protein 10	Q96DT7	2.10422	0.000122898	4.1	0.97
ALKBH5	ERH	Enhancer of rudimentary homolog	P84090	3.19252	0.000128863	2.68	0.8
ALKBH5	SPT2	Protein SPT2 homolog	Q68D10	2.51681	0.000151363	5.23	1
ALKBH5	SARNP	SAP domain-containing ribonucleoprotein	P82979	2.52342	0.000153994	2.43	0.82
ALKBH5	DGCR8	Microprocessor complex subunit DGCR8	Q8WYQ5	3.14198	0.00019243	3.26	0.91
ALKBH5	PPHLN	Periphilin-1	Q8NEY8	3.37299	0.000194869	6.45	1
ALKBH5	SRSF9	Serine/arginine-rich splicing factor 9	Q13242	3.08005	0.000205955	3.85	0.9
ALKBH5	RPA49	DNA-directed RNA polymerase I subunit RPA49	Q9GZS1	3.59804	0.000223678	3.21	0.82
ALKBH5	MORC2	MORC family CW-type zinc finger protein 2	Q9Y6X9	2.34934	0.000245241	2.92	0.85
ALKBH5	SDA1	Protein SDA1 homolog	Q9NVU7	3.63437	0.000249359	3.51	0.94
ALKBH5	NCOA5	Nuclear receptor coactivator 5	Q9HCD5	3.19801	0.000250539	4.08	0.95
ALKBH5	TTC14	Tetratricopeptide repeat protein 14	Q96N46	2.79155	0.000268105	5.64	1
ALKBH5	SRS10	Serine/arginine-rich splicing factor 10	O75494	2.27147	0.000305496	3.89	0.91
ALKBH5	PPWD1	Peptidylprolyl isomerase domain and WD repeat-containing protein 1	Q96BP3	3.16786	0.000306119	3.7	0.86
ALKBH5	NOL8	Nucleolar protein 8	Q76FK4	2.23314	0.000406681	2.89	0.93
ALKBH5	U2AF2	Splicing factor U2AF 65 kDa subunit	P26368	2.35121	0.000615387	2.66	0.81
ALKBH5	ZC3H1	Zinc finger C3H1 domain-containing protein	O60293	3.53042	0.000674138	5.82	1
ALKBH5	ZEB2	Zinc finger E-box-binding homeobox 2	O60315	2.87182	0.000741757	4.51	0.96
ALKBH5	SAS10	Something about silencing protein 10	Q9NQZ2	2.23257	0.000788498	2.74	0.83
ALKBH5	BUD13	BUD13 homolog	Q9BRD0	3.09455	0.00080764	4.5	0.99
ALKBH5	SRSF7	Serine/arginine-rich splicing factor 7	Q16629	2.54714	0.000952309	2.87	0.84
ALKBH5	ZNF24	Zinc finger protein 24	P17028	2.12337	0.00105361	5.02	0.97
ALKBH5	TAF1	Transcription initiation factor TFIID subunit 1	P21675	2.03237	0.00113806	3.07	0.96
ALKBH5	PARN	Poly(A)-specific ribonuclease PARN	O95453	2.37497	0.00117748	2.89	0.82
ALKBH5	PPIG	Peptidyl-prolyl cis-trans isomerase G	Q13427	3.91741	0.00121643	3.24	0.89
ALKBH5	PHF8	Histone lysine demethylase PHF8	Q9UPP1	4.31673	0.00128813	3.5	0.94
ALKBH5	NOL4	Nucleolar protein 4	O94818	2.86931	0.0015847	5.64	1
ALKBH5	AATF	Protein AATF	Q9NY61	2.82402	0.00180933	3.89	0.94
ALKBH5	ZN106	Zinc finger protein 106	Q9H2Y7	2.97402	0.00185064	4.56	1
ALKBH5	CHD1	Chromodomain-helicase-DNA-binding protein 1	O14646	2.40981	0.00198038	3.14	0.94
ALKBH5	LAS1L	Ribosomal biogenesis protein LAS1L	Q9Y4W2	3.38842	0.00236529	2.99	0.86
ALKBH5	MSL1	Male-specific lethal 1 homolog	Q68DK7	2.04585	0.00242209	3.55	0.9
ALKBH5	ERIC1	Glutamate-rich protein 1	Q86X53	3.70567	0.00284799	3.92	0.91
ALKBH5	TASO2	Protein FAM208B	Q5VWN6	3.11778	0.0028499	2.6	0.78
ALKBH5	SRRT	Serrate RNA effector molecule homolog	Q9BXP5	4.6002	0.00348153	3.8	0.99
ALKBH5	ZN536	Zinc finger protein 536	O15090	3.36934	0.00354474	3.31	0.83
ALKBH5	CIR1	Corepressor interacting with RBPJ 1	Q86X95	2.54091	0.00358365	3.49	0.88
ALKBH5	ZN462	Zinc finger protein 462	Q96JM2	2.01973	0.0039429	5.75	0.99
ALKBH5	MAK16	Protein MAK16 homolog	Q9BXY0	2.65755	0.00422181	3.24	0.77
ALKBH5	YTDC1	YTH domain-containing protein 1	Q96MU7	2.79607	0.00450261	3.63	0.92
ALKBH5	RBM19	Probable RNA-binding protein 19	Q9Y4C8	2.52799	0.00494866	3.54	0.9
ALKBH5	FNBP4	Formin-binding protein 4	Q8N3X1	2.44166	0.00497032	2.65	0.81
ALKBH5	STAG2	Cohesin subunit SA-2	Q8N3U4	2.74039	0.00504179	2.93	0.83
ALKBH5	CBX2	Chromobox protein homolog 2	Q14781	3.45909	0.00597155	3.17	0.89
ALKBH5	RBM5	RNA-binding protein 5	P52756	2.07417	0.00599558	4.95	1
PCIF1	RPB1	DNA-directed RNA polymerase II subunit RPB1	P24928	8.05011	1.34e-05	6.66	1
PCIF1	PCIF1	Phosphorylated CTD-interacting factor 1	Q9H4Z3	16.9991	1.69e-05	10.99	1
PCIF1	SET1A	Histone-lysine N-methyltransferase SETD1A	O15047	6.03146	1.69e-05	3.29	0.97
PCIF1	GON4L	GON-4-like protein	Q3T8J9	5.14269	2.86e-05	6.58	1
PCIF1	TRPS1	Zinc finger transcription factor Trps1	Q9UHF7	4.38432	8.03e-05	3.8	0.93
PCIF1	BCOR	BCL-6 corepressor	Q6W2J9	2.7023	9.59e-05	2.13	0.93
PCIF1	CRML	Protein cramped-like	Q96RY5	8.23829	0.000104592	7.71	1
PCIF1	CBP	CREB-binding protein	Q92793	3.66592	0.000104918	4.89	0.98
PCIF1	SPT5H	Transcription elongation factor SPT5	O00267	3.31391	0.000122218	2.4	0.8
PCIF1	SETX	Probable helicase senataxin	Q7Z333	3.31432	0.000124805	3.61	0.94
PCIF1	ARI1A	AT-rich interactive domain-containing protein 1A	O14497	2.59717	0.000132269	2.7	0.96
PCIF1	SCAF8	Protein SCAF8	Q9UPN6	3.41782	0.000157061	5.69	1
PCIF1	ZN768	Zinc finger protein 768	Q9H5H4	4.65171	0.000161622	6.64	1
PCIF1	CASZ1	Zinc finger protein castor homolog 1	Q86V15	4.50067	0.000163086	4.09	0.96
PCIF1	SRCAP	Helicase SRCAP	Q6ZRS2	3.16589	0.000208094	2.21	0.75
PCIF1	RPRD2	Regulation of nuclear pre-mRNA domain-containing protein 2	Q5VT52	2.09404	0.000253051	2.47	0.94
PCIF1	ZN609	Zinc finger protein 609	O15014	4.19912	0.000253051	3.11	0.97
PCIF1	AP2A	Transcription factor AP-2-alpha	P05549	2.92893	0.000253051	3.73	0.93
PCIF1	PHRF1	PHD and RING finger domain-containing protein 1	Q9P1Y6	6.01317	0.000253051	3.87	0.99
PCIF1	ZEP1	Zinc finger protein 40	P15822	2.21166	0.000258596	3.74	0.99
PCIF1	ARI1B	AT-rich interactive domain-containing protein 1B	Q8NFD5	2.84557	0.000258596	3.23	0.97
PCIF1	WAC	WW domain-containing adapter protein with coiled-coil	Q9BTA9	2.46345	0.000292268	2.46	0.89
PCIF1	TAF1	Transcription initiation factor TFIID subunit 1	P21675	2.25393	0.000292268	2.35	0.81
PCIF1	NCOR2	Nuclear receptor corepressor 2	Q9Y618	3.8939	0.000292268	4.2	1
PCIF1	SFR19	Splicing factor, arginine/serine-rich 19	Q9H7N4	2.04632	0.000302703	2.55	0.88
PCIF1	SET1B	Histone-lysine N-methyltransferase SETD1B	Q9UPS6	5.67427	0.000302703	7.2	1
PCIF1	VIR	Protein virilizer homolog	Q69YN4	3.88098	0.000302703	4.36	0.96
PCIF1	SETD2	Histone-lysine N-methyltransferase SETD2	Q9BYW2	2.03627	0.000303911	3.37	0.97
PCIF1	DOT1L	Histone-lysine N-methyltransferase, H3 lysine-79 specific	Q8TEK3	2.35434	0.000317218	3.82	0.99
PCIF1	SALL1	Sal-like protein 1	Q9NSC2	2.91752	0.000326428	3.58	0.87
PCIF1	INT12	Integrator complex subunit 12	Q96CB8	2.28233	0.000377731	3.13	0.92
PCIF1	GSE1	Genetic suppressor element 1	Q14687	2.07574	0.000393809	2.23	0.85
PCIF1	CDK13	Cyclin-dependent kinase 13	Q14004	3.31951	0.000407002	2.57	0.96
PCIF1	C8AP2	CASP8-associated protein 2	Q9UKL3	3.51537	0.000420982	4.36	0.98
PCIF1	ZC3HD	Zinc finger CCCH domain-containing protein 13	Q5T200	2.49991	0.000423761	3.17	0.9
PCIF1	ZN703	Zinc finger protein 703	Q9H7S9	3.00257	0.000429909	2.91	0.77
PCIF1	ESS2	Splicing factor ESS-2 homolog	Q96DF8	2.94141	0.000434213	2.45	0.75
PCIF1	CIC	Protein capicua homolog	Q96RK0	2.00487	0.000462341	2.1	0.78
PCIF1	TSH3	Teashirt homolog 3	Q63HK5	2.89913	0.000527442	3.35	0.88
PCIF1	NELFA	Negative elongation factor A	Q9H3P2	3.4865	0.00053253	2.81	0.94
PCIF1	PCF11	Pre-mRNA cleavage complex 2 protein Pcf11	O94913	2.10017	0.000587923	2.78	0.97
PCIF1	ZEB2	Zinc finger E-box-binding homeobox 2	O60315	4.30969	0.000600704	4.68	0.97
PCIF1	TTF1	Transcription termination factor 1	Q15361	2.48437	0.000711397	2.34	0.88
PCIF1	ZN608	Zinc finger protein 608	Q9ULD9	4.08656	0.000711397	4.94	1
PCIF1	CLSPN	Claspin	Q9HAW4	3.18761	0.00077193	4.2	0.98
PCIF1	BRE1B	E3 ubiquitin-protein ligase BRE1B	O75150	4.03717	0.000873269	3.04	0.84
PCIF1	FBRS	Probable fibrosin-1	Q9HAH7	4.13874	0.000944458	5.17	0.99
PCIF1	KMT2D	Histone-lysine N-methyltransferase 2D	O14686	4.48458	0.000946721	3.85	1
PCIF1	SP130	Histone deacetylase complex subunit SAP130	Q9H0E3	2.28245	0.00102399	2.61	0.98
PCIF1	HAKAI	E3 ubiquitin-protein ligase Hakai	Q75N03	4.61654	0.00119772	5.66	1
PCIF1	RBM12	RNA-binding protein 12	Q9NTZ6	2.78864	0.00148487	2.53	0.82
PCIF1	ICE2	Little elongation complex subunit 2	Q659A1	3.03773	0.00183539	4.64	0.99
PCIF1	TF7L2	Transcription factor 7-like 2	Q9NQB0	3.70198	0.00188246	4	0.88
PCIF1	SYMPK	Symplekin	Q92797	2.42142	0.00269223	3.21	0.84
PCIF1	ZBT10	Zinc finger and BTB domain-containing protein 10	Q96DT7	2.70085	0.00292917	3.07	0.79
PCIF1	RECQ5	ATP-dependent DNA helicase Q5	O94762	4.57011	0.0031494	4.35	0.98
PCIF1	INT4	Integrator complex subunit 4	Q96HW7	2.2925	0.00946463	4.91	0.97
FTO	FTO	Alpha-ketoglutarate-dependent dioxygenase FTO	Q9C0B1	13.7951	3.27e-10	10.6114	1
FTO	RADX	RPA-related protein RADX	Q6NSI4	3.91733	2.25e-07	3.86096	0.99
FTO	DUS2L	tRNA-dihydrouridine(20) synthase [NAD(P)+]-like	Q9NX74	3.30989	2.25e-07	5.90689	1
FTO	TRI33	E3 ubiquitin-protein ligase TRIM33	Q9UPN9	2.6847	2.58e-07	2.72901	0.88
FTO	YJU2	Coiled-coil domain-containing protein 94	Q9BW85	2.62445	4.1e-07	2.74201	0.8
FTO	MTA70	N6-adenosine-methyltransferase catalytic subunit	Q86U44	2.87631	4.49e-07	3.94953	0.97
FTO	TAF1	Transcription initiation factor TFIID subunit 1	P21675	2.16163	7.17e-07	2.46989	0.81
FTO	ZN594	Zinc finger protein 594	Q96JF6	4.07584	1.99e-06	4.32193	0.75
FTO	CRNL1	Crooked neck-like protein 1	Q9BZJ0	2.37977	2.21e-06	3.35614	0.96
FTO	DHX16	Pre-mRNA-splicing factor ATP-dependent RNA helicase DHX16	O60231	2.9294	3.05e-06	2.29278	0.79
FTO	TYDP2	Tyrosyl-DNA phosphodiesterase 2	O95551	4.25335	6.3e-06	5.08746	0.99
FTO	CENPH	Centromere protein H	Q9H3R5	4.29467	6.66e-06	5.05745	1
FTO	NELFA	Negative elongation factor A	Q9H3P2	2.42398	6.76e-06	2.5435	0.86
FTO	C19L2	CWF19-like protein 2	Q2TBE0	2.16174	7.77e-06	2.96532	0.88
FTO	PRDM2	PR domain zinc finger protein 2	Q13029	2.18229	8.1e-06	3.40599	0.89
FTO	LIN9	Protein lin-9 homolog	Q5TKA1	3.91037	9.93e-06	3.67807	0.77
FTO	XRCC4	DNA repair protein XRCC4	Q13426	2.99228	1.01e-05	4.32193	0.75
FTO	PHC1	Polyhomeotic-like protein 1	P78364	2.14562	1.11e-05	3.70377	0.86
FTO	TSH3	Teashirt homolog 3	Q63HK5	2.45832	1.23e-05	4.00988	0.96
FTO	ZN451	E3 SUMO-protein ligase ZNF451	Q9Y4E5	2.52143	1.34e-05	2.9982	0.92
FTO	RNF8	E3 ubiquitin-protein ligase RNF8	O76064	2.83429	1.71e-05	3.24489	0.86
FTO	CD2B2	CD2 antigen cytoplasmic tail-binding protein 2	O95400	2.3643	1.99e-05	2.69153	0.83
FTO	PABP2	Polyadenylate-binding protein 2	Q86U42	2.43464	2.67e-05	3.08576	0.86
FTO	NOSIP	Nitric oxide synthase-interacting protein	Q9Y314	2.33685	2.8e-05	2.73335	0.76
FTO	MED27	Mediator of RNA polymerase II transcription subunit 27	Q6P2C8	2.458	3.4e-05	3.50716	0.81
FTO	NPAT	Protein NPAT	Q14207	2.10758	4.06e-05	2.79286	0.79
FTO	ZN217	Zinc finger protein 217	O75362	4.10629	0.000147788	4.30086	0.92
FTO	TSNAX	Translin-associated protein X	Q99598	2.02946	0.00017447	2.50843	0.8
FTO	ZFHX3	Zinc finger homeobox protein 3	Q15911	3.38427	0.000337104	4.80735	0.95
FTO	ZNF8	Zinc finger protein 8	P17098	2.78902	0.00036244	3.56803	0.92
FTO	UBA3	NEDD8-activating enzyme E1 catalytic subunit	Q8TBC4	3.60321	0.00184988	3.30743	0.76
FTO	BDP1	Transcription factor TFIIIB component B homolog	A6H8Y1	2.04272	0.00249948	4.848	0.96
METTL16	RL5	60S ribosomal protein L5	P46777	6.10495	2.15e-06	2.13	0.93
METTL16	LA	Lupus La protein	P05455	5.86563	4.26e-06	2.98	1
METTL16	SR140	U2 snRNP-associated SURP motif-containing protein	O15042	4.15047	5.26e-06	2.27	0.98
METTL16	RL23	60S ribosomal protein L23	P62829	4.30163	5.26e-06	3.4	1
METTL16	RL38	60S ribosomal protein L38	P63173	5.08365	5.26e-06	3.27	0.96
METTL16	PPM1G	Protein phosphatase 1G	O15355	4.00403	5.26e-06	2.24	0.82
METTL16	SRP14	Signal recognition particle 14 kDa protein	P37108	4.01299	5.26e-06	2.75	0.87
METTL16	TRUB1	Probable tRNA pseudouridine synthase 1	Q8WWH5	4.72665	7e-06	5.02	0.96
METTL16	PPIG	Peptidyl-prolyl cis-trans isomerase G	Q13427	5.14429	7.63e-06	3.73	0.95
METTL16	PR38A	Pre-mRNA-splicing factor 38A	Q8NAV1	6.14721	8.26e-06	4.31	1
METTL16	PNISR	Arginine/serine-rich protein PNISR	Q8TF01	3.65013	1.04e-05	2.78	0.98
METTL16	SMC3	Structural maintenance of chromosomes protein 3	Q9UQE7	4.28989	1.1e-05	3.68	0.99
METTL16	MET16	U6 small nuclear RNA (adenine-(43)-N(6))-methyltransferase	Q86W50	12.535	1.12e-05	10.79	1
METTL16	DDX49	Probable ATP-dependent RNA helicase DDX49	Q9Y6V7	4.85886	1.12e-05	4.22	0.99
METTL16	BRD9	Bromodomain-containing protein 9	Q9H8M2	3.74704	1.12e-05	5.06	1
METTL16	DIM1	Probable dimethyladenosine transferase	Q9UNQ2	4.85708	1.12e-05	3.62	0.86
METTL16	UACA	Uveal autoantigen with coiled-coil domains and ankyrin repeats	Q9BZF9	6.54213	1.16e-05	7.64	1
METTL16	RSRC2	Arginine/serine-rich coiled-coil protein 2	Q7L4I2	4.62214	1.29e-05	4.07	1
METTL16	TCP4	Activated RNA polymerase II transcriptional coactivator p15	P53999	3.03411	1.29e-05	2.12	0.97
METTL16	SREK1	Splicing regulatory glutamine/lysine-rich protein 1	Q8WXA9	3.96512	1.36e-05	2.58	0.95
METTL16	VRK1	Serine/threonine-protein kinase VRK1	Q99986	4.16426	1.36e-05	4.17	0.97
METTL16	RRP1	Ribosomal RNA processing protein 1 homolog A	P56182	6.58183	1.39e-05	3.41	0.91
METTL16	RFIP2	Rab11 family-interacting protein 2	Q7L804	4.22977	1.63e-05	6.99	1
METTL16	MSH3	DNA mismatch repair protein Msh3	P20585	3.68379	1.63e-05	2.71	0.78
METTL16	TMA16	Translation machinery-associated protein 16	Q96EY4	3.54928	2.21e-05	4.06	0.97
METTL16	FRG1	Protein FRG1	Q14331	3.12615	2.39e-05	3.42	0.93
METTL16	F133B	Protein FAM133B	Q5BKY9	4.21634	2.66e-05	6.39	1
METTL16	PR38B	Pre-mRNA-splicing factor 38B	Q5VTL8	5.45244	3.3e-05	4.45	0.99
METTL16	LRC47	Leucine-rich repeat-containing protein 47	Q8N1G4	6.52799	3.3e-05	5.34	0.99
METTL16	SMAP	Small acidic protein	O00193	2.98662	3.8e-05	2.1	0.95
METTL16	RL23A	60S ribosomal protein L23a	P62750	2.85032	4.05e-05	2.78	1
METTL16	LC7L3	Luc7-like protein 3	O95232	3.49836	4.06e-05	3.05	0.96
METTL16	SMC1A	Structural maintenance of chromosomes protein 1A	Q14683	3.66505	4.16e-05	2.56	0.83
METTL16	NSUN2	tRNA (cytosine(34)-C(5))-methyltransferase	Q08J23	2.61483	5.09e-05	2.6	0.92
METTL16	ADAT1	tRNA-specific adenosine deaminase 1	Q9BUB4	3.34225	5.2e-05	4.64	0.96
METTL16	NAA15	N-alpha-acetyltransferase 15, NatA auxiliary subunit	Q9BXJ9	4.16126	5.52e-05	6.68	1
METTL16	TRM1L	TRMT1-like protein	Q7Z2T5	5.51444	7.42e-05	2.84	0.87
METTL16	EPIPL	Epiplakin	P58107	2.24175	7.73e-05	2.75	0.86
METTL16	MFAP1	Microfibrillar-associated protein 1	P55081	2.15856	8.09e-05	2.26	0.87
METTL16	ELOA1	Elongin-A	Q14241	3.10886	9.19e-05	2.13	0.84
METTL16	SNR27	U4/U6.U5 small nuclear ribonucleoprotein 27 kDa protein	Q8WVK2	5.58457	9.48e-05	5.92	1
METTL16	RAD50	DNA repair protein RAD50	Q92878	3.60171	0.000100697	3.78	0.93
METTL16	SRRM1	Serine/arginine repetitive matrix protein 1	Q8IYB3	2.7242	0.000109453	2.4	0.96
METTL16	SLIT2	Slit homolog 2 protein	O94813	2.15499	0.000111954	3.76	0.97
METTL16	IF2P	Eukaryotic translation initiation factor 5B	O60841	2.32471	0.000130585	2.5	0.92
METTL16	SEC63	Translocation protein SEC63 homolog	Q9UGP8	3.06714	0.000167231	5.01	0.98
METTL16	IQGA1	Ras GTPase-activating-like protein IQGAP1	P46940	4.64827	0.000194114	7.03	1
METTL16	CLSPN	Claspin	Q9HAW4	2.74971	0.000252333	4.83	1
METTL16	RFIP1	Rab11 family-interacting protein 1	Q6WKZ4	2.02793	0.000254383	3.65	0.97
METTL16	AR6P4	ADP-ribosylation factor-like protein 6-interacting protein 4	Q66PJ3	3.89328	0.000315597	2.7	0.91
METTL16	LRC59	Leucine-rich repeat-containing protein 59	Q96AG4	4.0745	0.000379489	3.29	0.84
METTL16	DPOD1	DNA polymerase delta catalytic subunit	P28340	2.51775	0.000438854	2.58	0.77
METTL16	ANR11	Ankyrin repeat domain-containing protein 11	Q6UB99	2.49122	0.000501808	3.15	0.93
METTL16	SPT5H	Transcription elongation factor SPT5	O00267	2.21214	0.000518319	2.67	0.89
METTL16	OSBL6	Oxysterol-binding protein-related protein 6	Q9BZF3	2.69492	0.000542803	6.53	1
METTL16	NELFA	Negative elongation factor A	Q9H3P2	2.282	0.000582835	2.63	0.88
METTL16	NGDN	Neuroguidin	Q8NEJ9	2.57824	0.000603868	5.32	1
METTL16	RS6	40S ribosomal protein S6	P62753	2.12124	0.000683427	2.13	0.82
METTL16	REN3B	Regulator of nonsense transcripts 3B	Q9BZI7	2.63092	0.000709244	3.21	0.87
METTL16	E41L5	Band 4.1-like protein 5	Q9HCM4	2.9322	0.000778083	5.88	1
METTL16	CR025	Uncharacterized protein C18orf25	Q96B23	2.92989	0.000813165	3.55	0.83
METTL16	ARRB2	Beta-arrestin-2	P32121	4.18975	0.000813693	4.75	0.97
METTL16	NOP14	Nucleolar protein 14	P78316	2.41045	0.000824442	2.35	0.76
METTL16	SDA1	Protein SDA1 homolog	Q9NVU7	2.58101	0.000959136	2.78	0.78
METTL16	PRP31	U4/U6 small nuclear ribonucleoprotein Prp31	Q8WWY3	3.25891	0.00106122	2.67	0.84
METTL16	NEB1	Neurabin-1	Q9ULJ8	2.79863	0.00106122	5.98	1
METTL16	CKAP4	Cytoskeleton-associated protein 4	Q07065	3.73316	0.00137828	4.95	1
METTL16	LC7L2	Putative RNA-binding protein Luc7-like 2	Q9Y383	3.34075	0.00269295	2.85	0.94
METTL16	CBPC1	Cytosolic carboxypeptidase 1	Q9UPW5	2.71062	0.00283691	3.11	0.89
METTL16	AP2A2	AP-2 complex subunit alpha-2	O94973	3.52642	0.00497798	3.77	0.91
METTL16	DDX47	Probable ATP-dependent RNA helicase DDX47	Q9H0S4	2.31175	0.00620188	3.94	0.93
METTL16	RSRC1	Serine/Arginine-related protein 53	Q96IZ7	3.0889	0.00660338	2.31	0.79
METTL16	SR1IP	Protein SREK1IP1	Q8N9Q2	3.11707	0.00771222	3.98	1
METTL16	FARP1	FERM, ARHGEF and pleckstrin domain-containing protein 1	Q9Y4F1	2.14487	0.00889187	4.03	0.9
METTL16	HELLS	Lymphoid-specific helicase	Q9NRZ9	2.26993	0.00906413	2.83	0.8
METTL3-N	MTA70	N6-adenosine-methyltransferase catalytic subunit	Q86U44	11.8761	4.07e-10	8.12	1
METTL3-N	VIR	Protein virilizer homolog	Q69YN4	5.76596	6.13e-07	6.3	1
METTL3-N	ZC3HD	Zinc finger CCCH domain-containing protein 13	Q5T200	3.88317	1.03e-06	4.59	1
METTL3-N	HAKAI	E3 ubiquitin-protein ligase Hakai	Q75N03	3.14118	4.1e-06	5.09	0.99
METTL3-N	KIF2A	Kinesin-like protein KIF2A	O00139	4.33513	9.38e-06	3.21	0.92
METTL3-N	STA5B	Signal transducer and activator of transcription 5B	P51692	9.99101	1.35e-05	6.81	1
METTL3-N	FL2D	Pre-mRNA-splicing regulator WTAP	Q15007	5.14799	1.81e-05	6	1
METTL3-N	MET14	N6-adenosine-methyltransferase non-catalytic subunit	Q9HCE5	6.86862	1.91e-05	5.43	1
METTL3-N	IMA4	Importin subunit alpha-4	O00505	2.01459	6.41e-05	3.17	0.78
METTL3-N	TP53B	TP53-binding protein 1	Q12888	2.47918	0.000288215	2.46	0.9
METTL3-N	MLH1	DNA mismatch repair protein Mlh1	P40692	3.46079	0.000969326	3.15	0.82
METTL3-N	TASO2	Protein TASOR 2	Q5VWN6	2.23843	0.00143668	3.01	0.83
METTL3-C	MTA70	N6-adenosine-methyltransferase catalytic subunit	Q86U44	12.5358	2.11e-10	8.14	1
METTL3-C	SGT1	Protein SGT1 homolog	Q9Y2Z0	5.60499	9.01e-08	2.79	1
METTL3-C	VIR	Protein virilizer homolog	Q69YN4	7.70633	9.01e-08	7.2	1
METTL3-C	NUDC2	NudC domain-containing protein 2	Q8WVJ2	4.84398	1.22e-06	5.13	0.99
METTL3-C	HAKAI	E3 ubiquitin-protein ligase Hakai	Q75N03	3.34037	2.09e-06	5.17	1
METTL3-C	FKBP4	Peptidyl-prolyl cis-trans isomerase FKBP4	Q02790	2.96038	4.06e-06	3.84	0.98
METTL3-C	STA5B	Signal transducer and activator of transcription 5B	P51692	10.4519	5.95e-06	6.94	1
METTL3-C	MET14	N6-adenosine-methyltransferase non-catalytic subunit	Q9HCE5	8.17452	6.91e-06	5.52	1
METTL3-C	NUDC3	NudC domain-containing protein 3	Q8IVD9	2.39937	6.91e-06	3.97	0.96
METTL3-C	ZC3HD	Zinc finger CCCH domain-containing protein 13	Q5T200	2.81525	7.71e-06	3.53	0.95
METTL3-C	FL2D	Pre-mRNA-splicing regulator WTAP	Q15007	5.31385	2.52e-05	5.86	1
METTL3-C	CHFR	E3 ubiquitin-protein ligase CHFR	Q96EP1	7.83923	3.54e-05	6.32	1
METTL3-C	ZN536	Zinc finger protein 536	O15090	2.96677	4.39e-05	3.17	0.83
METTL3-C	MCMBP	Mini-chromosome maintenance complex-binding protein	Q9BTE3	4.4387	5.28e-05	3.93	0.88
METTL3-C	ZEB2	Zinc finger E-box-binding homeobox 2	O60315	2.36479	6.54e-05	3.85	0.85
METTL3-C	DNJA2	DnaJ homolog subfamily A member 2	O60884	5.90218	9.81e-05	5.96	1
METTL3-C	SALL1	Sal-like protein 1	Q9NSC2	2.51589	0.000271238	3.38	0.83
METTL3-C	ZN451	E3 SUMO-protein ligase ZNF451	Q9Y4E5	2.06915	0.000287843	2.37	0.75
METTL3-C	SALL2	Sal-like protein 2	Q9Y467	2.27676	0.000524604	3.81	1
METTL3-C	ARI5B	AT-rich interactive domain-containing protein 5B	Q14865	3.96509	0.000993463	4.67	0.98
METTL3-C	H14	Histone H1.4	P10412	2.28078	0.00117903	2.46	0.82
METTL3-C	FKBP5	Peptidyl-prolyl cis-trans isomerase FKBP5	Q13451	3.96857	0.00276443	6.18	1
METTL3-C	BCL7C	B-cell CLL/lymphoma 7 protein family member C	Q8WUZ0	2.11377	0.00517746	3.32	0.76

## Sheet: Table S2
List of proteins identified as significant hits with Limma analysis pipeline.
Bait	UniProt entry name	Full protein name	Acession number (Uniprot)	Limma log2 FC	Limma adjusted p-value
ALKBH5	ALKB5	RNA demethylase ALKBH5	Q6P6C2	10.5456	4.92662e-08
ALKBH5	CS047	Uncharacterized protein C19orf47	Q8N9M1	6.50567	1.09211e-06
ALKBH5	PDIP3	Polymerase delta-interacting protein 3	Q9BY77	5.10869	1.43266e-06
ALKBH5	THOC4	THO complex subunit 4	Q86V81	6.12239	2.8583e-06
ALKBH5	NCBP3	Nuclear cap-binding protein subunit 3	Q53F19	5.20233	3.24396e-06
ALKBH5	API5	Apoptosis inhibitor 5	Q9BZZ5	4.68245	8.03387e-06
ALKBH5	ZC3HE	Zinc finger CCCH domain-containing protein 14	Q6PJT7	3.0931	1.0818e-05
ALKBH5	PININ	Pinin	Q9H307	4.03977	1.15765e-05
ALKBH5	DX39B	Spliceosome RNA helicase DDX39B	Q13838	3.98534	1.33221e-05
ALKBH5	NKAP1	Uncharacterized protein NKAPD1	Q6ZUT1	3.17689	2.28333e-05
ALKBH5	KRR1	KRR1 small subunit processome component homolog	Q13601	4.24924	2.50694e-05
ALKBH5	IF4A3	Eukaryotic initiation factor 4A-III	P38919	3.39067	2.90125e-05
ALKBH5	DX39A	ATP-dependent RNA helicase DDX39A	O00148	4.3406	3.06246e-05
ALKBH5	SPT6H	Transcription elongation factor SPT6	Q7KZ85	4.35461	3.06246e-05
ALKBH5	ZC3HD	Zinc finger CCCH domain-containing protein 13	Q5T200	2.82687	3.23865e-05
ALKBH5	CLSPN	Claspin	Q9HAW4	4.32769	3.5941e-05
ALKBH5	SAP18	Histone deacetylase complex subunit SAP18	O00422	2.69645	4.00552e-05
ALKBH5	THOC3	THO complex subunit 3	Q96J01	3.28879	4.00552e-05
ALKBH5	TOPB1	DNA topoisomerase 2-binding protein 1	Q92547	2.57743	4.0591e-05
ALKBH5	RBM33	RNA-binding protein 33	Q96EV2	2.56475	4.74983e-05
ALKBH5	RBMX	RNA-binding motif protein, X chromosome	P38159	2.61622	5.91316e-05
ALKBH5	TEX10	Testis-expressed protein 10	Q9NXF1	2.21205	6.47647e-05
ALKBH5	TXNL1	Thioredoxin-like protein 1	O43396	3.68151	6.49338e-05
ALKBH5	MK67I	MKI67 FHA domain-interacting nucleolar phosphoprotein	Q9BYG3	2.9569	6.49338e-05
ALKBH5	PRDM2	PR domain zinc finger protein 2	Q13029	2.64272	7.81081e-05
ALKBH5	NKTR	NK-tumor recognition protein	P30414	3.01714	7.87588e-05
ALKBH5	F207A	Protein FAM207A	Q9NSI2	2.34772	0.000108937
ALKBH5	NFIA	Nuclear factor 1 A-type	Q12857	2.24333	0.000108937
ALKBH5	RNPS1	RNA-binding protein with serine-rich domain 1	Q15287	2.08278	0.000110663
ALKBH5	CHTOP	Chromatin target of PRMT1 protein	Q9Y3Y2	5.98117	0.000113696
ALKBH5	CWC22	Pre-mRNA-splicing factor CWC22 homolog	Q9HCG8	3.85537	0.000115949
ALKBH5	RBM15	RNA-binding protein 15	Q96T37	3.70871	0.000115949
ALKBH5	PDS5B	Sister chromatid cohesion protein PDS5 homolog B	Q9NTI5	3.17826	0.000121617
ALKBH5	ZBT10	Zinc finger and BTB domain-containing protein 10	Q96DT7	2.10422	0.000122898
ALKBH5	NCOR2	Nuclear receptor corepressor 2	Q9Y618	5.63022	0.000127006
ALKBH5	ERH	Enhancer of rudimentary homolog	P84090	3.19252	0.000128863
ALKBH5	SPT2	Protein SPT2 homolog	Q68D10	2.51681	0.000151363
ALKBH5	SARNP	SAP domain-containing ribonucleoprotein	P82979	2.52342	0.000153994
ALKBH5	AK17A	A-kinase anchor protein 17A	Q02040	2.67771	0.0001713
ALKBH5	DGCR8	Microprocessor complex subunit DGCR8	Q8WYQ5	3.14198	0.00019243
ALKBH5	PPHLN	Periphilin-1	Q8NEY8	3.37299	0.000194869
ALKBH5	SRSF9	Serine/arginine-rich splicing factor 9	Q13242	3.08005	0.000205955
ALKBH5	RPA49	DNA-directed RNA polymerase I subunit RPA49	Q9GZS1	3.59804	0.000223678
ALKBH5	MORC2	MORC family CW-type zinc finger protein 2	Q9Y6X9	2.34934	0.000245241
ALKBH5	SDA1	Protein SDA1 homolog	Q9NVU7	3.63437	0.000249359
ALKBH5	NCOA5	Nuclear receptor coactivator 5	Q9HCD5	3.19801	0.000250539
ALKBH5	TTC14	Tetratricopeptide repeat protein 14	Q96N46	2.79155	0.000268105
ALKBH5	MCE1	mRNA-capping enzyme	O60942	2.64013	0.000276468
ALKBH5	SRS10	Serine/arginine-rich splicing factor 10	O75494	2.27147	0.000305496
ALKBH5	PPWD1	Peptidylprolyl isomerase domain and WD repeat-containing protein 1	Q96BP3	3.16786	0.000306119
ALKBH5	NOL8	Nucleolar protein 8	Q76FK4	2.23314	0.000406681
ALKBH5	SRSF4	Serine/arginine-rich splicing factor 4	Q08170	3.87694	0.000419067
ALKBH5	CTR9	RNA polymerase-associated protein CTR9 homolog	Q6PD62	3.43187	0.000554897
ALKBH5	U2AF2	Splicing factor U2AF 65 kDa subunit	P26368	2.35121	0.000615387
ALKBH5	ZC3H1	Zinc finger C3H1 domain-containing protein	O60293	3.53042	0.000674138
ALKBH5	ZEB2	Zinc finger E-box-binding homeobox 2	O60315	2.87182	0.000741757
ALKBH5	SAS10	Something about silencing protein 10	Q9NQZ2	2.23257	0.000788498
ALKBH5	BUD13	BUD13 homolog	Q9BRD0	3.09455	0.00080764
ALKBH5	SRSF7	Serine/arginine-rich splicing factor 7	Q16629	2.54714	0.000952309
ALKBH5	WRIP1	ATPase WRNIP1	Q96S55	3.33166	0.0010414
ALKBH5	ZNF24	Zinc finger protein 24	P17028	2.12337	0.00105361
ALKBH5	TAF1	Transcription initiation factor TFIID subunit 1	P21675	2.03237	0.00113806
ALKBH5	PARN	Poly(A)-specific ribonuclease PARN	O95453	2.37497	0.00117748
ALKBH5	PPIG	Peptidyl-prolyl cis-trans isomerase G	Q13427	3.91741	0.00121643
ALKBH5	PHF8	Histone lysine demethylase PHF8	Q9UPP1	4.31673	0.00128813
ALKBH5	SRSF1	Serine/arginine-rich splicing factor 1	Q07955	2.58715	0.00153517
ALKBH5	U2AF5	Splicing factor U2AF 35 kDa subunit-like protein	P0DN76	2.27994	0.0015847
ALKBH5	NOL4	Nucleolar protein 4	O94818	2.86931	0.0015847
ALKBH5	AATF	Protein AATF	Q9NY61	2.82402	0.00180933
ALKBH5	ZN106	Zinc finger protein 106	Q9H2Y7	2.97402	0.00185064
ALKBH5	CHD1	Chromodomain-helicase-DNA-binding protein 1	O14646	2.40981	0.00198038
ALKBH5	LAS1L	Ribosomal biogenesis protein LAS1L	Q9Y4W2	3.38842	0.00236529
ALKBH5	MSL1	Male-specific lethal 1 homolog	Q68DK7	2.04585	0.00242209
ALKBH5	NIPBL	Nipped-B-like protein	Q6KC79	2.09518	0.00249043
ALKBH5	NOL9	Polynucleotide 5-hydroxyl-kinase NOL9	Q5SY16	2.02155	0.00279069
ALKBH5	RAD21	Double-strand-break repair protein rad21 homolog	O60216	2.53616	0.00279822
ALKBH5	ERIC1	Glutamate-rich protein 1	Q86X53	3.70567	0.00284799
ALKBH5	TASO2	Protein FAM208B	Q5VWN6	3.11778	0.0028499
ALKBH5	ZMYM4	Zinc finger MYM-type protein 4	Q5VZL5	2.98242	0.00295326
ALKBH5	SRSF3	Serine/arginine-rich splicing factor 3	P84103	2.37046	0.00303448
ALKBH5	ZRAB2	Zinc finger Ran-binding domain-containing protein 2	O95218	2.03112	0.00327159
ALKBH5	TET2	Methylcytosine dioxygenase TET2	Q6N021	2.31944	0.00337515
ALKBH5	SRRT	Serrate RNA effector molecule homolog	Q9BXP5	4.6002	0.00348153
ALKBH5	ZN536	Zinc finger protein 536	O15090	3.36934	0.00354474
ALKBH5	CIR1	Corepressor interacting with RBPJ 1	Q86X95	2.54091	0.00358365
ALKBH5	TBL3	Transducin beta-like protein 3	Q12788	2.02218	0.00360325
ALKBH5	TAP26	Thyroid transcription factor 1-associated protein 26	Q9P031	2.93165	0.00361813
ALKBH5	ZN462	Zinc finger protein 462	Q96JM2	2.01973	0.0039429
ALKBH5	EBP2	Probable rRNA-processing protein EBP2	Q99848	2.81544	0.00410654
ALKBH5	MAK16	Protein MAK16 homolog	Q9BXY0	2.65755	0.00422181
ALKBH5	SMHD1	Structural maintenance of chromosomes flexible hinge domain-containing protein 1	A6NHR9	2.91962	0.00443291
ALKBH5	NGDN	Neuroguidin	Q8NEJ9	2.16305	0.00443497
ALKBH5	YTDC1	YTH domain-containing protein 1	Q96MU7	2.79607	0.00450261
ALKBH5	RBM19	Probable RNA-binding protein 19	Q9Y4C8	2.52799	0.00494866
ALKBH5	FNBP4	Formin-binding protein 4	Q8N3X1	2.44166	0.00497032
ALKBH5	STAG2	Cohesin subunit SA-2	Q8N3U4	2.74039	0.00504179
ALKBH5	SLBP	Histone RNA hairpin-binding protein	Q14493	2.13655	0.00535027
ALKBH5	RU17	U1 small nuclear ribonucleoprotein 70 kDa	P08621	2.1263	0.00592451
ALKBH5	CBX2	Chromobox protein homolog 2	Q14781	3.45909	0.00597155
ALKBH5	RBM5	RNA-binding protein 5	P52756	2.07417	0.00599558
ALKBH5	SF3A3	Splicing factor 3A subunit 3	Q12874	2.73495	0.00602141
ALKBH5	PR38B	Pre-mRNA-splicing factor 38B	Q5VTL8	2.83986	0.0074095
ALKBH5	CC137	Coiled-coil domain-containing protein 137	Q6PK04	2.14013	0.00934316
PCIF1	RPB1	DNA-directed RNA polymerase II subunit RPB1	P24928	8.05011	1.33693e-05
PCIF1	PCIF1	Phosphorylated CTD-interacting factor 1	Q9H4Z3	16.9991	1.69038e-05
PCIF1	SET1A	Histone-lysine N-methyltransferase SETD1A	O15047	6.03146	1.69038e-05
PCIF1	GON4L	GON-4-like protein	Q3T8J9	5.14269	2.86148e-05
PCIF1	YETS2	YEATS domain-containing protein 2	Q9ULM3	3.72495	4.09211e-05
PCIF1	CPSF7	Cleavage and polyadenylation specificity factor subunit 7	Q8N684	3.716	5.91457e-05
PCIF1	RL22	60S ribosomal protein L22	P35268	3.4974	7.84873e-05
PCIF1	TRPS1	Zinc finger transcription factor Trps1	Q9UHF7	4.38432	8.03223e-05
PCIF1	BCOR	BCL-6 corepressor	Q6W2J9	2.7023	9.58776e-05
PCIF1	KHDR1	KH domain-containing, RNA-binding, signal transduction-associated protein 1	Q07666	3.60729	9.58776e-05
PCIF1	NO40	Nucleolar protein of 40 kDa	Q9NP64	3.09806	0.000104592
PCIF1	CRML	Protein cramped-like	Q96RY5	8.23829	0.000104592
PCIF1	CBP	CREB-binding protein	Q92793	3.66592	0.000104918
PCIF1	SPT5H	Transcription elongation factor SPT5	O00267	3.31391	0.000122218
PCIF1	CCNT1	Cyclin-T1	O60563	2.98323	0.000124805
PCIF1	ZMYM4	Zinc finger MYM-type protein 4	Q5VZL5	3.69065	0.000124805
PCIF1	SETX	Probable helicase senataxin	Q7Z333	3.31432	0.000124805
PCIF1	ARI1A	AT-rich interactive domain-containing protein 1A	O14497	2.59717	0.000132269
PCIF1	SIN3A	Paired amphipathic helix protein Sin3a	Q96ST3	4.54536	0.000137828
PCIF1	TF3C4	General transcription factor 3C polypeptide 4	Q9UKN8	3.95421	0.000148386
PCIF1	SCAF8	Protein SCAF8	Q9UPN6	3.41782	0.000157061
PCIF1	CLH1	Clathrin heavy chain 1	Q00610	3.88872	0.000157061
PCIF1	ZN768	Zinc finger protein 768	Q9H5H4	4.65171	0.000161622
PCIF1	CASZ1	Zinc finger protein castor homolog 1	Q86V15	4.50067	0.000163086
PCIF1	TFE2	Transcription factor E2-alpha	P15923	3.67222	0.000171159
PCIF1	SRCAP	Helicase SRCAP	Q6ZRS2	3.16589	0.000208094
PCIF1	RPRD2	Regulation of nuclear pre-mRNA domain-containing protein 2	Q5VT52	2.09404	0.000253051
PCIF1	ZN609	Zinc finger protein 609	O15014	4.19912	0.000253051
PCIF1	AP2A	Transcription factor AP-2-alpha	P05549	2.92893	0.000253051
PCIF1	PHRF1	PHD and RING finger domain-containing protein 1	Q9P1Y6	6.01317	0.000253051
PCIF1	RL37	60S ribosomal protein L37	P61927	2.46729	0.000258596
PCIF1	ZEP1	Zinc finger protein 40	P15822	2.21166	0.000258596
PCIF1	ARI1B	AT-rich interactive domain-containing protein 1B	Q8NFD5	2.84557	0.000258596
PCIF1	R39L5	Putative 60S ribosomal protein L39-like 5	Q59GN2	2.56488	0.000292268
PCIF1	WAC	WW domain-containing adapter protein with coiled-coil	Q9BTA9	2.46345	0.000292268
PCIF1	TAF1	Transcription initiation factor TFIID subunit 1	P21675	2.25393	0.000292268
PCIF1	NCOR2	Nuclear receptor corepressor 2	Q9Y618	3.8939	0.000292268
PCIF1	RREB1	Ras-responsive element-binding protein 1	Q92766	2.26069	0.000292268
PCIF1	SFR19	Splicing factor, arginine/serine-rich 19	Q9H7N4	2.04632	0.000302703
PCIF1	SET1B	Histone-lysine N-methyltransferase SETD1B	Q9UPS6	5.67427	0.000302703
PCIF1	LEO1	RNA polymerase-associated protein LEO1	Q8WVC0	3.52144	0.000302703
PCIF1	VIR	Protein virilizer homolog	Q69YN4	3.88098	0.000302703
PCIF1	SETD2	Histone-lysine N-methyltransferase SETD2	Q9BYW2	2.03627	0.000303911
PCIF1	PAF1	RNA polymerase II-associated factor 1 homolog	Q8N7H5	2.30412	0.000317218
PCIF1	DOT1L	Histone-lysine N-methyltransferase, H3 lysine-79 specific	Q8TEK3	2.35434	0.000317218
PCIF1	RS3	40S ribosomal protein S3	P23396	2.75759	0.000317218
PCIF1	BRE1A	E3 ubiquitin-protein ligase BRE1A	Q5VTR2	3.00099	0.000321755
PCIF1	SALL1	Sal-like protein 1	Q9NSC2	2.91752	0.000326428
PCIF1	DHX8	ATP-dependent RNA helicase DHX8	Q14562	3.11113	0.000326963
PCIF1	PPIL2	RING-type E3 ubiquitin-protein ligase PPIL2	Q13356	3.73725	0.000328955
PCIF1	BCL9	B-cell CLL/lymphoma 9 protein	O00512	2.45491	0.000333337
PCIF1	XRN2	5-3 exoribonuclease 2	Q9H0D6	2.77634	0.00035101
PCIF1	INT12	Integrator complex subunit 12	Q96CB8	2.28233	0.000377731
PCIF1	PHF8	Histone lysine demethylase PHF8	Q9UPP1	2.70049	0.000382314
PCIF1	GSE1	Genetic suppressor element 1	Q14687	2.07574	0.000393809
PCIF1	RL37A	60S ribosomal protein L37a	P61513	2.85845	0.000395762
PCIF1	CDK13	Cyclin-dependent kinase 13	Q14004	3.31951	0.000407002
PCIF1	C8AP2	CASP8-associated protein 2	Q9UKL3	3.51537	0.000420982
PCIF1	ZC3HD	Zinc finger CCCH domain-containing protein 13	Q5T200	2.49991	0.000423761
PCIF1	ZN703	Zinc finger protein 703	Q9H7S9	3.00257	0.000429909
PCIF1	LIN54	Protein lin-54 homolog	Q6MZP7	2.45005	0.000433768
PCIF1	PR40A	Pre-mRNA-processing factor 40 homolog A	O75400	2.20162	0.000434213
PCIF1	ESS2	Splicing factor ESS-2 homolog	Q96DF8	2.94141	0.000434213
PCIF1	RL10	60S ribosomal protein L10	P27635	3.0855	0.000434213
PCIF1	RL13A	60S ribosomal protein L13a	P40429	2.6879	0.000434213
PCIF1	HMGA1	High mobility group protein HMG-I/HMG-Y	P17096	2.06868	0.000452353
PCIF1	CIC	Protein capicua homolog	Q96RK0	2.00487	0.000462341
PCIF1	SRSF2	Serine/arginine-rich splicing factor 2	Q01130	2.01711	0.000464352
PCIF1	ZN776	Zinc finger protein 776	Q68DI1	2.80127	0.000508596
PCIF1	RBMX2	RNA-binding motif protein, X-linked 2	Q9Y388	2.75803	0.000508596
PCIF1	TSH3	Teashirt homolog 3	Q63HK5	2.89913	0.000527442
PCIF1	NELFA	Negative elongation factor A	Q9H3P2	3.4865	0.00053253
PCIF1	PCF11	Pre-mRNA cleavage complex 2 protein Pcf11	O94913	2.10017	0.000587923
PCIF1	TRI33	E3 ubiquitin-protein ligase TRIM33	Q9UPN9	2.92501	0.000595434
PCIF1	SENP6	Sentrin-specific protease 6	Q9GZR1	2.73326	0.000600704
PCIF1	ZEB2	Zinc finger E-box-binding homeobox 2	O60315	4.30969	0.000600704
PCIF1	RBM22	Pre-mRNA-splicing factor RBM22	Q9NW64	2.62392	0.000661659
PCIF1	TLE3	Transducin-like enhancer protein 3	Q04726	2.89908	0.000674435
PCIF1	MORC2	MORC family CW-type zinc finger protein 2	Q9Y6X9	2.91523	0.000686257
PCIF1	MEPCE	7SK snRNA methylphosphate capping enzyme	Q7L2J0	2.72091	0.000704123
PCIF1	TTF1	Transcription termination factor 1	Q15361	2.48437	0.000711397
PCIF1	ZN608	Zinc finger protein 608	Q9ULD9	4.08656	0.000711397
PCIF1	NKRF	NF-kappa-B-repressing factor	O15226	2.69157	0.000731865
PCIF1	CLSPN	Claspin	Q9HAW4	3.18761	0.00077193
PCIF1	RNF8	E3 ubiquitin-protein ligase RNF8	O76064	3.35117	0.000774128
PCIF1	NACC1	Nucleus accumbens-associated protein 1	Q96RE7	2.12613	0.000844677
PCIF1	RL18A	60S ribosomal protein L18a	Q02543	2.9434	0.000868525
PCIF1	AF17	Protein AF-17	P55198	2.14237	0.000870305
PCIF1	BRE1B	E3 ubiquitin-protein ligase BRE1B	O75150	4.03717	0.000873269
PCIF1	Q5TEC6	Histone H3	Q5TEC6	2.3088	0.000919881
PCIF1	FBRS	Probable fibrosin-1	Q9HAH7	4.13874	0.000944458
PCIF1	KMT2D	Histone-lysine N-methyltransferase 2D	O14686	4.48458	0.000946721
PCIF1	SP130	Histone deacetylase complex subunit SAP130	Q9H0E3	2.28245	0.00102399
PCIF1	RBM25	RNA-binding protein 25	P49756	2.03862	0.00104005
PCIF1	RS15A	40S ribosomal protein S15a	P62244	3.72417	0.00117328
PCIF1	HAKAI	E3 ubiquitin-protein ligase Hakai	Q75N03	4.61654	0.00119772
PCIF1	RS4X	40S ribosomal protein S4, X isoform	P62701	6.19748	0.00122135
PCIF1	EFTU	Elongation factor Tu, mitochondrial	P49411	3.33801	0.00144446
PCIF1	RBM12	RNA-binding protein 12	Q9NTZ6	2.78864	0.00148487
PCIF1	WDR33	pre-mRNA 3 end processing protein WDR33	Q9C0J8	2.13251	0.00148545
PCIF1	HNRH1	Heterogeneous nuclear ribonucleoprotein H	P31943	2.78174	0.00148545
PCIF1	RL21	60S ribosomal protein L21	P46778	2.85438	0.00148545
PCIF1	RL15	60S ribosomal protein L15	P61313	3.79589	0.00169816
PCIF1	PRP6	Pre-mRNA-processing factor 6	O94906	3.12564	0.00171867
PCIF1	ICE2	Little elongation complex subunit 2	Q659A1	3.03773	0.00183539
PCIF1	TF7L2	Transcription factor 7-like 2	Q9NQB0	3.70198	0.00188246
PCIF1	SBNO1	Protein strawberry notch homolog 1	A3KN83	3.05125	0.00194072
PCIF1	MSH6	DNA mismatch repair protein Msh6	P52701	2.04643	0.00203665
PCIF1	ACLY	ATP-citrate synthase	P53396	5.86704	0.00224991
PCIF1	RS11	40S ribosomal protein S11	P62280	3.37335	0.00233489
PCIF1	DYHC1	Cytoplasmic dynein 1 heavy chain 1	Q14204	4.09646	0.00244643
PCIF1	LMBL3	Lethal(3)malignant brain tumor-like protein 3	Q96JM7	2.89838	0.00268015
PCIF1	RL23	60S ribosomal protein L23	P62829	3.58052	0.00268015
PCIF1	SYMPK	Symplekin	Q92797	2.42142	0.00269223
PCIF1	TLE1	Transducin-like enhancer protein 1	Q04724	2.64877	0.00276953
PCIF1	ZBT10	Zinc finger and BTB domain-containing protein 10	Q96DT7	2.70085	0.00292917
PCIF1	ARI3B	AT-rich interactive domain-containing protein 3B	Q8IVW6	2.58411	0.00293147
PCIF1	NCOA2	Nuclear receptor coactivator 2	Q15596	3.13599	0.00306617
PCIF1	RECQ5	ATP-dependent DNA helicase Q5	O94762	4.57011	0.0031494
PCIF1	RL26L	60S ribosomal protein L26-like 1	Q9UNX3	2.20289	0.00322496
PCIF1	DDX17	Probable ATP-dependent RNA helicase DDX17	Q92841	2.07519	0.00343817
PCIF1	NOP16	Nucleolar protein 16	Q9Y3C1	2.09525	0.00343817
PCIF1	RBM20	RNA-binding protein 20	Q5T481	3.19914	0.00347104
PCIF1	RL7	60S ribosomal protein L7	P18124	3.95558	0.00360686
PCIF1	HNRPC	Heterogeneous nuclear ribonucleoproteins C1/C2	P07910	2.40398	0.00395915
PCIF1	PFKAP	ATP-dependent 6-phosphofructokinase, platelet type	Q01813	2.59599	0.00412401
PCIF1	GWL	Serine/threonine-protein kinase greatwall	Q96GX5	2.04719	0.00481786
PCIF1	HAT1	Histone acetyltransferase type B catalytic subunit	O14929	2.84226	0.00484388
PCIF1	AP2D	Transcription factor AP-2-delta	Q7Z6R9	2.61987	0.00508437
PCIF1	SLN11	Schlafen family member 11	Q7Z7L1	3.39682	0.00516354
PCIF1	BRD7	Bromodomain-containing protein 7	Q9NPI1	2.11948	0.00518569
PCIF1	WRIP1	ATPase WRNIP1	Q96S55	2.70759	0.00527473
PCIF1	C19L2	CWF19-like protein 2	Q2TBE0	2.5682	0.00528077
PCIF1	PRKDC	DNA-dependent protein kinase catalytic subunit	P78527	2.58521	0.00542815
PCIF1	LDHB	L-lactate dehydrogenase B chain	P07195	2.88908	0.00542935
PCIF1	RL11	60S ribosomal protein L11	P62913	2.59004	0.00545201
PCIF1	CTR9	RNA polymerase-associated protein CTR9 homolog	Q6PD62	2.16011	0.00545203
PCIF1	ZFHX3	Zinc finger homeobox protein 3	Q15911	2.34265	0.0056702
PCIF1	GANP	Germinal-center associated nuclear protein	O60318	2.30474	0.00588755
PCIF1	ZN292	Zinc finger protein 292	O60281	3.03762	0.00630568
PCIF1	CDC73	Parafibromin	Q6P1J9	3.49657	0.00655742
PCIF1	HORN	Hornerin	Q86YZ3	3.63093	0.00683691
PCIF1	MYBB	Myb-related protein B	P10244	2.18257	0.00726123
PCIF1	RBM15	RNA-binding protein 15	Q96T37	2.25646	0.00732866
PCIF1	U2AF2	Splicing factor U2AF 65 kDa subunit	P26368	2.62469	0.00768226
PCIF1	ARI5B	AT-rich interactive domain-containing protein 5B	Q14865	2.3695	0.00797917
PCIF1	TBB4B	Tubulin beta-4B chain	P68371	2.21106	0.00856822
PCIF1	INT4	Integrator complex subunit 4	Q96HW7	2.2925	0.00946463
PCIF1	RL28	60S ribosomal protein L28	P46779	3.48098	0.00987219
PCIF1	RAVR1	Ribonucleoprotein PTB-binding 1	Q8IY67	3.08557	0.00988624
PCIF1	PPIG	Peptidyl-prolyl cis-trans isomerase G	Q13427	3.3224	0.0099777
FTO	FTO	Alpha-ketoglutarate-dependent dioxygenase FTO	Q9C0B1	13.7951	3.27172e-10
FTO	CBX2	Chromobox protein homolog 2	Q14781	3.27911	1.69123e-07
FTO	RADX	RPA-related protein RADX	Q6NSI4	3.91733	2.24825e-07
FTO	DUS2L	tRNA-dihydrouridine(20) synthase [NAD(P)+]-like	Q9NX74	3.30989	2.24825e-07
FTO	TRI33	E3 ubiquitin-protein ligase TRIM33	Q9UPN9	2.6847	2.57644e-07
FTO	SMCE1	SWI/SNF-related matrix-associated actin-dependent regulator of chromatin subfamily E member 1	Q969G3	2.67668	3.38799e-07
FTO	SYF2	Pre-mRNA-splicing factor SYF2	O95926	3.48944	3.60728e-07
FTO	YJU2	Coiled-coil domain-containing protein 94	Q9BW85	2.62445	4.09561e-07
FTO	MTA70	N6-adenosine-methyltransferase catalytic subunit	Q86U44	2.87631	4.49279e-07
FTO	TAF1	Transcription initiation factor TFIID subunit 1	P21675	2.16163	7.17083e-07
FTO	SPT5H	Transcription elongation factor SPT5	O00267	2.77815	7.17083e-07
FTO	RTF1	RNA polymerase-associated protein RTF1 homolog	Q92541	2.37347	7.9992e-07
FTO	EXOS9	Exosome complex component RRP45	Q06265	2.43123	7.9992e-07
FTO	DNJC8	DnaJ homolog subfamily C member 8	O75937	2.40411	8.2109e-07
FTO	MTA1	Metastasis-associated protein MTA1	Q13330	2.85599	9.77035e-07
FTO	MORC2	MORC family CW-type zinc finger protein 2	Q9Y6X9	3.04292	1.04897e-06
FTO	RFA1	Replication protein A 70 kDa DNA-binding subunit	P27694	2.04038	1.10072e-06
FTO	NCBP3	Nuclear cap-binding protein subunit 3	Q53F19	2.44068	1.11699e-06
FTO	CCAR2	Cell cycle and apoptosis regulator protein 2	Q8N163	2.17618	1.23586e-06
FTO	MYSM1	Histone H2A deubiquitinase MYSM1	Q5VVJ2	2.22486	1.63904e-06
FTO	CHD8	Chromodomain-helicase-DNA-binding protein 8	Q9HCK8	2.06992	1.69514e-06
FTO	ZN594	Zinc finger protein 594	Q96JF6	4.07584	1.98793e-06
FTO	TF7L2	Transcription factor 7-like 2	Q9NQB0	2.95006	2.12503e-06
FTO	CRNL1	Crooked neck-like protein 1	Q9BZJ0	2.37977	2.21468e-06
FTO	DPOLA	DNA polymerase alpha catalytic subunit	P09884	2.20683	2.2678e-06
FTO	ZN644	Zinc finger protein 644	Q9H582	3.08053	2.63166e-06
FTO	DHX16	Pre-mRNA-splicing factor ATP-dependent RNA helicase DHX16	O60231	2.9294	3.05278e-06
FTO	NCOR2	Nuclear receptor corepressor 2	Q9Y618	2.17728	3.12274e-06
FTO	NF2IP	NFATC2-interacting protein	Q8NCF5	2.46492	3.55245e-06
FTO	LEO1	RNA polymerase-associated protein LEO1	Q8WVC0	2.49218	3.63886e-06
FTO	K1143	Uncharacterized protein KIAA1143	Q96AT1	2.56518	4.27708e-06
FTO	TXNL1	Thioredoxin-like protein 1	O43396	4.31371	4.335e-06
FTO	ANLN	Anillin	Q9NQW6	2.8929	4.51016e-06
FTO	ZC3HD	Zinc finger CCCH domain-containing protein 13	Q5T200	2.10354	4.95982e-06
FTO	CA052	UPF0690 protein C1orf52	Q8N6N3	2.82448	5.5906e-06
FTO	TF3C4	General transcription factor 3C polypeptide 4	Q9UKN8	3.9143	5.74602e-06
FTO	FWCH2	FLYWCH family member 2	Q96CP2	2.05904	5.84029e-06
FTO	R113A	RING finger protein 113A	O15541	2.61976	5.9932e-06
FTO	RBM25	RNA-binding protein 25	P49756	2.08992	6.29652e-06
FTO	TYDP2	Tyrosyl-DNA phosphodiesterase 2	O95551	4.25335	6.29905e-06
FTO	CENPH	Centromere protein H	Q9H3R5	4.29467	6.66181e-06
FTO	PRP6	Pre-mRNA-processing factor 6	O94906	2.56199	6.72856e-06
FTO	NELFA	Negative elongation factor A	Q9H3P2	2.42398	6.76362e-06
FTO	SET1A	Histone-lysine N-methyltransferase SETD1A	O15047	3.18932	6.90047e-06
FTO	ZN629	Zinc finger protein 629	Q9UEG4	3.57935	7.02117e-06
FTO	MTA2	Metastasis-associated protein MTA2	O94776	2.37577	7.12163e-06
FTO	C19L2	CWF19-like protein 2	Q2TBE0	2.16174	7.77252e-06
FTO	MTREX	Exosome RNA helicase MTR4	P42285	2.00088	7.91457e-06
FTO	PRDM2	PR domain zinc finger protein 2	Q13029	2.18229	8.10143e-06
FTO	A0A0B4J2E5	Uncharacterized protein	A0A0B4J2E5	4.28174	8.15443e-06
FTO	IWS1	Protein IWS1 homolog	Q96ST2	2.26318	8.58884e-06
FTO	NACC1	Nucleus accumbens-associated protein 1	Q96RE7	2.04271	8.80657e-06
FTO	PRP16	Pre-mRNA-splicing factor ATP-dependent RNA helicase PRP16	Q92620	2.56249	9.27695e-06
FTO	WDHD1	WD repeat and HMG-box DNA-binding protein 1	O75717	2.99965	9.92988e-06
FTO	LIN9	Protein lin-9 homolog	Q5TKA1	3.91037	9.92988e-06
FTO	XRCC4	DNA repair protein XRCC4	Q13426	2.99228	1.00517e-05
FTO	ZN516	Zinc finger protein 516	Q92618	2.08306	1.02846e-05
FTO	CAF1B	Chromatin assembly factor 1 subunit B	Q13112	2.08995	1.04192e-05
FTO	PHC1	Polyhomeotic-like protein 1	P78364	2.14562	1.11012e-05
FTO	TSH3	Teashirt homolog 3	Q63HK5	2.45832	1.22862e-05
FTO	ZEB2	Zinc finger E-box-binding homeobox 2	O60315	2.08563	1.24192e-05
FTO	UBP7	Ubiquitin carboxyl-terminal hydrolase 7	Q93009	2.10225	1.3411e-05
FTO	ZN451	E3 SUMO-protein ligase ZNF451	Q9Y4E5	2.52143	1.34208e-05
FTO	MFAP1	Microfibrillar-associated protein 1	P55081	2.09288	1.39461e-05
FTO	RNF8	E3 ubiquitin-protein ligase RNF8	O76064	2.83429	1.71025e-05
FTO	CD2B2	CD2 antigen cytoplasmic tail-binding protein 2	O95400	2.3643	1.98651e-05
FTO	PPWD1	Peptidylprolyl isomerase domain and WD repeat-containing protein 1	Q96BP3	2.26546	2.01351e-05
FTO	P66A	Transcriptional repressor p66-alpha	Q86YP4	2.21866	2.18863e-05
FTO	SDE2	Replication stress response regulator SDE2	Q6IQ49	2.94682	2.56354e-05
FTO	PABP2	Polyadenylate-binding protein 2	Q86U42	2.43464	2.67001e-05
FTO	YETS2	YEATS domain-containing protein 2	Q9ULM3	2.78239	2.71954e-05
FTO	CENPT	Centromere protein T	Q96BT3	2.50786	2.74981e-05
FTO	NOSIP	Nitric oxide synthase-interacting protein	Q9Y314	2.33685	2.80338e-05
FTO	ZRAB2	Zinc finger Ran-binding domain-containing protein 2	O95218	2.4742	3.34516e-05
FTO	MED27	Mediator of RNA polymerase II transcription subunit 27	Q6P2C8	2.458	3.39666e-05
FTO	NASP	Nuclear autoantigenic sperm protein	P49321	2.14134	3.50512e-05
FTO	PMS1	PMS1 protein homolog 1	P54277	2.19193	3.59608e-05
FTO	TF3B	Transcription factor IIIB 90 kDa subunit	Q92994	3.67463	3.59608e-05
FTO	INCE	Inner centromere protein	Q9NQS7	2.0352	3.65683e-05
FTO	NPAT	Protein NPAT	Q14207	2.10758	4.05847e-05
FTO	DPOD3	DNA polymerase delta subunit 3	Q15054	2.26582	4.54592e-05
FTO	CLSPN	Claspin	Q9HAW4	2.00238	4.71444e-05
FTO	SLBP	Histone RNA hairpin-binding protein	Q14493	2.41601	4.73403e-05
FTO	ELOA1	Elongin-A	Q14241	2.90195	4.92644e-05
FTO	RL5	60S ribosomal protein L5	P46777	2.09232	5.57027e-05
FTO	TRPS1	Zinc finger transcription factor Trps1	Q9UHF7	2.21395	5.66408e-05
FTO	ZN106	Zinc finger protein 106	Q9H2Y7	2.66328	5.9487e-05
FTO	LMBL3	Lethal(3)malignant brain tumor-like protein 3	Q96JM7	2.43283	6.01483e-05
FTO	TRM1	tRNA (guanine(26)-N(2))-dimethyltransferase	Q9NXH9	2.19557	6.01483e-05
FTO	RBM5	RNA-binding protein 5	P52756	2.50261	6.58106e-05
FTO	MEPCE	7SK snRNA methylphosphate capping enzyme	Q7L2J0	2.19257	6.66297e-05
FTO	COIL	Coilin	P38432	2.05663	7.15245e-05
FTO	PHF2	Lysine-specific demethylase PHF2	O75151	2.09188	7.3757e-05
FTO	UBN1	Ubinuclein-1	Q9NPG3	2.64211	8.14452e-05
FTO	CWC22	Pre-mRNA-splicing factor CWC22 homolog	Q9HCG8	2.25108	8.35575e-05
FTO	UBP48	Ubiquitin carboxyl-terminal hydrolase 48	Q86UV5	3.16858	8.49633e-05
FTO	HAT1	Histone acetyltransferase type B catalytic subunit	O14929	2.66045	8.82052e-05
FTO	CBP	CREB-binding protein	Q92793	3.038	9.17429e-05
FTO	SPT6H	Transcription elongation factor SPT6	Q7KZ85	2.0498	9.252e-05
FTO	PDS5A	Sister chromatid cohesion protein PDS5 homolog A	Q29RF7	2.07954	9.39951e-05
FTO	PRP31	U4/U6 small nuclear ribonucleoprotein Prp31	Q8WWY3	2.1701	9.57043e-05
FTO	TLS1	Telomere length and silencing protein 1 homolog	Q9NZ63	2.05667	9.88376e-05
FTO	MYBB	Myb-related protein B	P10244	2.15244	0.000101465
FTO	ZN608	Zinc finger protein 608	Q9ULD9	2.11434	0.000113789
FTO	WRIP1	ATPase WRNIP1	Q96S55	2.27308	0.000116959
FTO	KI18B	Kinesin-like protein KIF18B	Q86Y91	2.07799	0.000120639
FTO	CDC73	Parafibromin	Q6P1J9	2.27857	0.000126643
FTO	SENP6	Sentrin-specific protease 6	Q9GZR1	2.87743	0.000129012
FTO	JADE3	Protein Jade-3	Q92613	2.48885	0.000138924
FTO	ZN217	Zinc finger protein 217	O75362	4.10629	0.000147788
FTO	SF3A3	Splicing factor 3A subunit 3	Q12874	3.80424	0.000151455
FTO	SNPC4	snRNA-activating protein complex subunit 4	Q5SXM2	2.68136	0.000159961
FTO	RBMX2	RNA-binding motif protein, X-linked 2	Q9Y388	2.42719	0.000168358
FTO	CASZ1	Zinc finger protein castor homolog 1	Q86V15	3.99099	0.000171206
FTO	TSNAX	Translin-associated protein X	Q99598	2.02946	0.00017447
FTO	ZMYM4	Zinc finger MYM-type protein 4	Q5VZL5	3.54603	0.000188529
FTO	F122B	Protein FAM122B	Q7Z309	2.15666	0.000197588
FTO	CPSF7	Cleavage and polyadenylation specificity factor subunit 7	Q8N684	2.06725	0.000214521
FTO	ZMYM3	Zinc finger MYM-type protein 3	Q14202	3.00767	0.000222942
FTO	ELL	RNA polymerase II elongation factor ELL	P55199	2.67798	0.000285487
FTO	NFIA	Nuclear factor 1 A-type	Q12857	3.12765	0.000297212
FTO	FANCI	Fanconi anemia group I protein	Q9NVI1	4.10067	0.000328748
FTO	CTR9	RNA polymerase-associated protein CTR9 homolog	Q6PD62	2.71021	0.000334884
FTO	ZFHX3	Zinc finger homeobox protein 3	Q15911	3.38427	0.000337104
FTO	ZNF8	Zinc finger protein 8	P17098	2.78902	0.00036244
FTO	ZN536	Zinc finger protein 536	O15090	2.51376	0.000368826
FTO	KIFC1	Kinesin-like protein KIFC1	Q9BW19	2.78231	0.000381427
FTO	RTF2	Protein RTF2 homolog	Q9BY42	2.5035	0.000384573
FTO	PPIL2	Peptidyl-prolyl cis-trans isomerase-like 2	Q13356	3.40689	0.000440027
FTO	CLASR	CLK4-associating serine/arginine rich protein	Q8N2M8	2.18211	0.000446919
FTO	BTAF1	TATA-binding protein-associated factor 172	O14981	2.18179	0.000447833
FTO	TRUB1	Probable tRNA pseudouridine synthase 1	Q8WWH5	2.20369	0.000460052
FTO	HIRP3	HIRA-interacting protein 3	Q9BW71	2.25761	0.000519503
FTO	ZN462	Zinc finger protein 462	Q96JM2	2.31722	0.000595295
FTO	FOXK2	Forkhead box protein K2	Q01167	2.30408	0.000657534
FTO	DHX37	Probable ATP-dependent RNA helicase DHX37	Q8IY37	2.6283	0.000666699
FTO	MAX	Protein max	P61244	2.16588	0.000673961
FTO	SGO2	Shugoshin 2	Q562F6	2.4751	0.000706497
FTO	TCAL4	Transcription elongation factor A protein-like 4	Q96EI5	2.16408	0.000716287
FTO	SLN11	Schlafen family member 11	Q7Z7L1	2.67231	0.000727526
FTO	EYA3	Eyes absent homolog 3	Q99504	3.12886	0.000851155
FTO	ZN292	Zinc finger protein 292	O60281	2.02995	0.000860579
FTO	NUSAP	Nucleolar and spindle-associated protein 1	Q9BXS6	2.32879	0.000877493
FTO	BOREA	Borealin	Q53HL2	3.08785	0.00125205
FTO	HDAC1	Histone deacetylase 1	Q13547	2.13422	0.00151271
FTO	BRCA2	Breast cancer type 2 susceptibility protein	P51587	2.46785	0.00162566
FTO	PHRF1	PHD and RING finger domain-containing protein 1	Q9P1Y6	2.49537	0.00171225
FTO	UBA3	NEDD8-activating enzyme E1 catalytic subunit	Q8TBC4	3.60321	0.00184988
FTO	SRCAP	Helicase SRCAP	Q6ZRS2	2.39053	0.00190322
FTO	CWC27	Peptidyl-prolyl cis-trans isomerase CWC27 homolog	Q6UX04	2.52525	0.00207167
FTO	SLX4	Structure-specific endonuclease subunit SLX4	Q8IY92	2.22384	0.00210601
FTO	RECQ5	ATP-dependent DNA helicase Q5	O94762	2.17395	0.0021089
FTO	SRSF1	Serine/arginine-rich splicing factor 1	Q07955	2.20801	0.00213077
FTO	RLF	Zinc finger protein Rlf	Q13129	2.80344	0.00218828
FTO	TPR	Nucleoprotein TPR	P12270	2.05587	0.00238336
FTO	BDP1	Transcription factor TFIIIB component B homolog	A6H8Y1	2.04272	0.00249948
FTO	ZC3H1	Zinc finger C3H1 domain-containing protein	O60293	3.80806	0.00287481
FTO	YTDC1	YTH domain-containing protein 1	Q96MU7	2.50222	0.00310306
FTO	BLM	Bloom syndrome protein	P54132	2.12798	0.00360532
FTO	MET14	N6-adenosine-methyltransferase non-catalytic subunit	Q9HCE5	2.18107	0.00377264
FTO	HDAC5	Histone deacetylase 5	Q9UQL6	2.45716	0.0039072
FTO	ZN703	Zinc finger protein 703	Q9H7S9	2.79564	0.00436881
FTO	SMHD1	Structural maintenance of chromosomes flexible hinge domain-containing protein 1	A6NHR9	2.21964	0.00482364
FTO	PHF8	Histone lysine demethylase PHF8	Q9UPP1	2.59384	0.00500634
FTO	TFE2	Transcription factor E2-alpha	P15923	3.49245	0.00571795
FTO	SYNE1	Nesprin-1	Q8NF91	2.38675	0.00611565
FTO	SRSF4	Serine/arginine-rich splicing factor 4	Q08170	4.17346	0.00677277
FTO	TOPB1	DNA topoisomerase 2-binding protein 1	Q92547	2.88012	0.00795058
FTO	PARN	Poly(A)-specific ribonuclease PARN	O95453	2.94759	0.00798527
FTO	SIN3A	Paired amphipathic helix protein Sin3a	Q96ST3	3.39336	0.00834421
METTL16	RL5	60S ribosomal protein L5	P46777	6.10495	2.15227e-06
METTL16	LA	Lupus La protein	P05455	5.86563	4.26422e-06
METTL16	RPA49	DNA-directed RNA polymerase I subunit RPA49	Q9GZS1	5.01613	4.55674e-06
METTL16	SR140	U2 snRNP-associated SURP motif-containing protein	O15042	4.15047	5.26124e-06
METTL16	RL23	60S ribosomal protein L23	P62829	4.30163	5.26124e-06
METTL16	RL38	60S ribosomal protein L38	P63173	5.08365	5.26124e-06
METTL16	PPM1G	Protein phosphatase 1G	O15355	4.00403	5.26124e-06
METTL16	SRP14	Signal recognition particle 14 kDa protein	P37108	4.01299	5.26124e-06
METTL16	DDX54	ATP-dependent RNA helicase DDX54	Q8TDD1	6.25202	5.26124e-06
METTL16	RL10A	60S ribosomal protein L10a	P62906	5.90953	5.26124e-06
METTL16	TRUB1	Probable tRNA pseudouridine synthase 1	Q8WWH5	4.72665	6.99574e-06
METTL16	PPIG	Peptidyl-prolyl cis-trans isomerase G	Q13427	5.14429	7.62997e-06
METTL16	SIN3B	Paired amphipathic helix protein Sin3b	O75182	7.57939	8.07307e-06
METTL16	PR38A	Pre-mRNA-splicing factor 38A	Q8NAV1	6.14721	8.26169e-06
METTL16	CPSF6	Cleavage and polyadenylation specificity factor subunit 6	Q16630	3.70363	8.34462e-06
METTL16	PNISR	Arginine/serine-rich protein PNISR	Q8TF01	3.65013	1.0438e-05
METTL16	SMC3	Structural maintenance of chromosomes protein 3	Q9UQE7	4.28989	1.10089e-05
METTL16	BRD9	Bromodomain-containing protein 9	Q9H8M2	3.74704	1.11585e-05
METTL16	MET16	U6 small nuclear RNA (adenine-(43)-N(6))-methyltransferase	Q86W50	12.535	1.12064e-05
METTL16	SMD3	Small nuclear ribonucleoprotein Sm D3	P62318	3.36865	1.12064e-05
METTL16	DDX49	Probable ATP-dependent RNA helicase DDX49	Q9Y6V7	4.85886	1.12221e-05
METTL16	DIM1	Probable dimethyladenosine transferase	Q9UNQ2	4.85708	1.12221e-05
METTL16	UACA	Uveal autoantigen with coiled-coil domains and ankyrin repeats	Q9BZF9	6.54213	1.15978e-05
METTL16	RSRC2	Arginine/serine-rich coiled-coil protein 2	Q7L4I2	4.62214	1.29007e-05
METTL16	TCP4	Activated RNA polymerase II transcriptional coactivator p15	P53999	3.03411	1.29007e-05
METTL16	SREK1	Splicing regulatory glutamine/lysine-rich protein 1	Q8WXA9	3.96512	1.3616e-05
METTL16	VRK1	Serine/threonine-protein kinase VRK1	Q99986	4.16426	1.3616e-05
METTL16	RRP1	Ribosomal RNA processing protein 1 homolog A	P56182	6.58183	1.38796e-05
METTL16	LARP7	La-related protein 7	Q4G0J3	4.64421	1.4101e-05
METTL16	H1X	Histone H1x	Q92522	3.15596	1.4101e-05
METTL16	RS27	40S ribosomal protein S27	P42677	3.66732	1.51527e-05
METTL16	AN32E	Acidic leucine-rich nuclear phosphoprotein 32 family member E	Q9BTT0	3.46564	1.51737e-05
METTL16	RFIP2	Rab11 family-interacting protein 2	Q7L804	4.22977	1.63204e-05
METTL16	MSH3	DNA mismatch repair protein Msh3	P20585	3.68379	1.63204e-05
METTL16	TMA16	Translation machinery-associated protein 16	Q96EY4	3.54928	2.21069e-05
METTL16	FRG1	Protein FRG1	Q14331	3.12615	2.39104e-05
METTL16	F133B	Protein FAM133B	Q5BKY9	4.21634	2.65621e-05
METTL16	TCOF	Treacle protein	Q13428	2.59857	3.03183e-05
METTL16	TCPG	T-complex protein 1 subunit gamma	P49368	2.87908	3.05611e-05
METTL16	A0A0C4DFX4	Uncharacterized protein (Fragment)	A0A0C4DFX4	3.23816	3.17567e-05
METTL16	PR38B	Pre-mRNA-splicing factor 38B	Q5VTL8	5.45244	3.29777e-05
METTL16	LRC47	Leucine-rich repeat-containing protein 47	Q8N1G4	6.52799	3.29777e-05
METTL16	KRI1	Protein KRI1 homolog	Q8N9T8	4.5088	3.73954e-05
METTL16	SMAP	Small acidic protein	O00193	2.98662	3.79995e-05
METTL16	HMGN2	Non-histone chromosomal protein HMG-17	P05204	4.10512	3.99713e-05
METTL16	TPR	Nucleoprotein TPR	P12270	5.01534	4.0478e-05
METTL16	RL23A	60S ribosomal protein L23a	P62750	2.85032	4.0478e-05
METTL16	LC7L3	Luc7-like protein 3	O95232	3.49836	4.05751e-05
METTL16	CPSF7	Cleavage and polyadenylation specificity factor subunit 7	Q8N684	4.91634	4.15024e-05
METTL16	SMC1A	Structural maintenance of chromosomes protein 1A	Q14683	3.66505	4.16201e-05
METTL16	RL10	60S ribosomal protein L10	P27635	2.85781	4.58152e-05
METTL16	NSUN2	tRNA (cytosine(34)-C(5))-methyltransferase	Q08J23	2.61483	5.09435e-05
METTL16	DSRAD	Double-stranded RNA-specific adenosine deaminase	P55265	2.69619	5.10838e-05
METTL16	NOL9	Polynucleotide 5-hydroxyl-kinase NOL9	Q5SY16	3.96949	5.17611e-05
METTL16	ADAT1	tRNA-specific adenosine deaminase 1	Q9BUB4	3.34225	5.19863e-05
METTL16	NAA15	N-alpha-acetyltransferase 15, NatA auxiliary subunit	Q9BXJ9	4.16126	5.5175e-05
METTL16	UT14A	U3 small nucleolar RNA-associated protein 14 homolog A	Q9BVJ6	2.35189	5.64819e-05
METTL16	DIAP1	Protein diaphanous homolog 1	O60610	3.01421	5.71797e-05
METTL16	MEPCE	7SK snRNA methylphosphate capping enzyme	Q7L2J0	6.73493	5.95723e-05
METTL16	RRP1B	Ribosomal RNA processing protein 1 homolog B	Q14684	3.54801	6.31912e-05
METTL16	T2FA	General transcription factor IIF subunit 1	P35269	2.69312	6.31912e-05
METTL16	LEO1	RNA polymerase-associated protein LEO1	Q8WVC0	5.53698	7.39785e-05
METTL16	TRM1L	TRMT1-like protein	Q7Z2T5	5.51444	7.41672e-05
METTL16	PUF60	Poly(U)-binding-splicing factor PUF60	Q9UHX1	2.49249	7.52417e-05
METTL16	WDR43	WD repeat-containing protein 43	Q15061	3.6712	7.52417e-05
METTL16	EPIPL	Epiplakin	P58107	2.24175	7.73485e-05
METTL16	ILF3	Interleukin enhancer-binding factor 3	Q12906	4.97673	7.8023e-05
METTL16	PUS7L	Pseudouridylate synthase 7 homolog-like protein	Q9H0K6	2.6994	7.84302e-05
METTL16	MFAP1	Microfibrillar-associated protein 1	P55081	2.15856	8.09368e-05
METTL16	H13	Histone H1.3	P16402	2.86688	8.09368e-05
METTL16	PHF6	PHD finger protein 6	Q8IWS0	2.36772	8.09368e-05
METTL16	RAD18	E3 ubiquitin-protein ligase RAD18	Q9NS91	3.94034	8.09368e-05
METTL16	SRS11	Serine/arginine-rich splicing factor 11	Q05519	2.28974	9.05067e-05
METTL16	CAAP1	Caspase activity and apoptosis inhibitor 1	Q9H8G2	3.26679	9.05067e-05
METTL16	RL24	60S ribosomal protein L24	P83731	2.31443	9.09747e-05
METTL16	ELOA1	Elongin-A	Q14241	3.10886	9.18811e-05
METTL16	SNR27	U4/U6.U5 small nuclear ribonucleoprotein 27 kDa protein	Q8WVK2	5.58457	9.48419e-05
METTL16	TP53B	TP53-binding protein 1	Q12888	5.80382	9.63837e-05
METTL16	RBM6	RNA-binding protein 6	P78332	2.74193	9.66439e-05
METTL16	RAD50	DNA repair protein RAD50	Q92878	3.60171	0.000100697
METTL16	SRRM1	Serine/arginine repetitive matrix protein 1	Q8IYB3	2.7242	0.000109453
METTL16	SLIT2	Slit homolog 2 protein	O94813	2.15499	0.000111954
METTL16	PRP6	Pre-mRNA-processing factor 6	O94906	4.94081	0.000117785
METTL16	SBNO1	Protein strawberry notch homolog 1	A3KN83	4.75319	0.000124126
METTL16	IF2P	Eukaryotic translation initiation factor 5B	O60841	2.32471	0.000130585
METTL16	H2A2C	Histone H2A type 2-C	Q16777	3.23458	0.00014471
METTL16	MCM3	DNA replication licensing factor MCM3	P25205	2.31481	0.00014471
METTL16	RS27L	40S ribosomal protein S27-like	Q71UM5	2.1129	0.00014471
METTL16	MCM6	DNA replication licensing factor MCM6	Q14566	2.26016	0.000154264
METTL16	SART3	Squamous cell carcinoma antigen recognized by T-cells 3	Q15020	2.05237	0.000155378
METTL16	NCBP3	Nuclear cap-binding protein subunit 3	Q53F19	2.43737	0.000157246
METTL16	H2AV	Histone H2A.V	Q71UI9	3.5791	0.000158251
METTL16	SEC63	Translocation protein SEC63 homolog	Q9UGP8	3.06714	0.000167231
METTL16	SRSF4	Serine/arginine-rich splicing factor 4	Q08170	2.56841	0.00017373
METTL16	PRPF3	U4/U6 small nuclear ribonucleoprotein Prp3	O43395	2.16539	0.000175691
METTL16	CCD86	Coiled-coil domain-containing protein 86	Q9H6F5	2.33528	0.000176484
METTL16	LUC7L	Putative RNA-binding protein Luc7-like 1	Q9NQ29	3.5558	0.000182514
METTL16	ATS1	A disintegrin and metalloproteinase with thrombospondin motifs 1	Q9UHI8	2.93252	0.000183924
METTL16	DDX46	Probable ATP-dependent RNA helicase DDX46	Q7L014	2.21946	0.000194114
METTL16	IQGA1	Ras GTPase-activating-like protein IQGAP1	P46940	4.64827	0.000194114
METTL16	RL37A	60S ribosomal protein L37a	P61513	2.54899	0.000215826
METTL16	RS25	40S ribosomal protein S25	P62851	5.6844	0.000225851
METTL16	RRP15	RRP15-like protein	Q9Y3B9	2.44148	0.000245894
METTL16	CLSPN	Claspin	Q9HAW4	2.74971	0.000252333
METTL16	RFIP1	Rab11 family-interacting protein 1	Q6WKZ4	2.02793	0.000254383
METTL16	HEXI1	Protein HEXIM1	O94992	4.44946	0.000278058
METTL16	EBP2	Probable rRNA-processing protein EBP2	Q99848	2.62579	0.000290458
METTL16	AR6P4	ADP-ribosylation factor-like protein 6-interacting protein 4	Q66PJ3	3.89328	0.000315597
METTL16	CIC	Protein capicua homolog	Q96RK0	5.13058	0.000358348
METTL16	LRC59	Leucine-rich repeat-containing protein 59	Q96AG4	4.0745	0.000379489
METTL16	DPOD1	DNA polymerase delta catalytic subunit	P28340	2.51775	0.000438854
METTL16	RRS1	Ribosome biogenesis regulatory protein homolog	Q15050	2.12134	0.000476691
METTL16	RS16	40S ribosomal protein S16	P62249	3.05059	0.000486074
METTL16	ANR11	Ankyrin repeat domain-containing protein 11	Q6UB99	2.49122	0.000501808
METTL16	RNZ2	Zinc phosphodiesterase ELAC protein 2	Q9BQ52	2.1428	0.000509722
METTL16	SPT5H	Transcription elongation factor SPT5	O00267	2.21214	0.000518319
METTL16	SETD2	Histone-lysine N-methyltransferase SETD2	Q9BYW2	2.08652	0.000541389
METTL16	OSBL6	Oxysterol-binding protein-related protein 6	Q9BZF3	2.69492	0.000542803
METTL16	BD1L1	Biorientation of chromosomes in cell division protein 1-like 1	Q8NFC6	2.83139	0.000575746
METTL16	NELFA	Negative elongation factor A	Q9H3P2	2.282	0.000582835
METTL16	LAS1L	Ribosomal biogenesis protein LAS1L	Q9Y4W2	3.02898	0.000594216
METTL16	NGDN	Neuroguidin	Q8NEJ9	2.57824	0.000603868
METTL16	TCEA1	Transcription elongation factor A protein 1	P23193	3.14015	0.000606059
METTL16	RS6	40S ribosomal protein S6	P62753	2.12124	0.000683427
METTL16	MCM5	DNA replication licensing factor MCM5	P33992	3.43693	0.000683427
METTL16	MPP10	U3 small nucleolar ribonucleoprotein protein MPP10	O00566	2.47327	0.000690796
METTL16	REN3B	Regulator of nonsense transcripts 3B	Q9BZI7	2.63092	0.000709244
METTL16	E41L5	Band 4.1-like protein 5	Q9HCM4	2.9322	0.000778083
METTL16	SRRT	Serrate RNA effector molecule homolog	Q9BXP5	2.51509	0.000786105
METTL16	CR025	Uncharacterized protein C18orf25	Q96B23	2.92989	0.000813165
METTL16	ARRB2	Beta-arrestin-2	P32121	4.18975	0.000813693
METTL16	NOP14	Nucleolar protein 14	P78316	2.41045	0.000824442
METTL16	SDA1	Protein SDA1 homolog	Q9NVU7	2.58101	0.000959136
METTL16	NVL	Nuclear valosin-containing protein-like	O15381	2.65229	0.00097614
METTL16	PPIB	Peptidyl-prolyl cis-trans isomerase B	P23284	3.08381	0.000994493
METTL16	WDR3	WD repeat-containing protein 3	Q9UNX4	2.11418	0.00101492
METTL16	CSTF2	Cleavage stimulation factor subunit 2	P33240	2.63657	0.00101684
METTL16	SIN3A	Paired amphipathic helix protein Sin3a	Q96ST3	3.42593	0.00104379
METTL16	PRP31	U4/U6 small nuclear ribonucleoprotein Prp31	Q8WWY3	3.25891	0.00106122
METTL16	NEB1	Neurabin-1	Q9ULJ8	2.79863	0.00106122
METTL16	CKAP4	Cytoskeleton-associated protein 4	Q07065	3.73316	0.00137828
METTL16	CHD1	Chromodomain-helicase-DNA-binding protein 1	O14646	2.19867	0.00145381
METTL16	YETS2	YEATS domain-containing protein 2	Q9ULM3	3.9757	0.00175008
METTL16	BOP1	Ribosome biogenesis protein BOP1	Q14137	3.75189	0.00176447
METTL16	RPB1	DNA-directed RNA polymerase II subunit RPB1	P24928	2.28598	0.00208286
METTL16	NASP	Nuclear autoantigenic sperm protein	P49321	2.15861	0.0020973
METTL16	CIR1	Corepressor interacting with RBPJ 1	Q86X95	2.26518	0.0021448
METTL16	MTREX	Exosome RNA helicase MTR4	P42285	3.67855	0.00237318
METTL16	LC7L2	Putative RNA-binding protein Luc7-like 2	Q9Y383	3.34075	0.00269295
METTL16	CBPC1	Cytosolic carboxypeptidase 1	Q9UPW5	2.71062	0.00283691
METTL16	EXOS9	Exosome complex component RRP45	Q06265	2.0335	0.00304888
METTL16	TKT	Transketolase	P29401	2.4101	0.00352112
METTL16	DYR	Dihydrofolate reductase	P00374	2.1256	0.00422692
METTL16	TIF1B	Transcription intermediary factor 1-beta	Q13263	2.02488	0.00423687
METTL16	EMSY	BRCA2-interacting transcriptional repressor EMSY	Q7Z589	3.25095	0.00486869
METTL16	CLASR	CLK4-associating serine/arginine rich protein	Q8N2M8	3.41741	0.00493671
METTL16	AP2A2	AP-2 complex subunit alpha-2	O94973	3.52642	0.00497798
METTL16	RBM20	RNA-binding protein 20	Q5T481	2.63266	0.00521584
METTL16	GTF2I	General transcription factor II-I	P78347	2.41799	0.00620188
METTL16	DDX47	Probable ATP-dependent RNA helicase DDX47	Q9H0S4	2.31175	0.00620188
METTL16	RSRC1	Serine/Arginine-related protein 53	Q96IZ7	3.0889	0.00660338
METTL16	SR1IP	Protein SREK1IP1	Q8N9Q2	3.11707	0.00771222
METTL16	HELLS	Lymphoid-specific helicase	Q9NRZ9	2.26993	0.00906413
METTL16	UBR4	E3 ubiquitin-protein ligase UBR4	Q5T4S7	2.41665	0.00989143
METTL3-N	MTA70	N6-adenosine-methyltransferase catalytic subunit	Q86U44	11.8761	4.07e-10
METTL3-N	1433E	14-3-3 protein epsilon	P62258	4.07844	5.92e-07
METTL3-N	VIR	Protein virilizer homolog	Q69YN4	5.76596	6.13e-07
METTL3-N	ZC3HD	Zinc finger CCCH domain-containing protein 13	Q5T200	3.88317	1.03e-06
METTL3-N	TXNL1	Thioredoxin-like protein 1	O43396	7.5224	1.49e-06
METTL3-N	HAKAI	E3 ubiquitin-protein ligase Hakai	Q75N03	3.14118	4.1e-06
METTL3-N	KIF2A	Kinesin-like protein KIF2A	O00139	4.33513	9.38e-06
METTL3-N	SPT5H	Transcription elongation factor SPT5	O00267	2.39945	1.12e-05
METTL3-N	TRI33	E3 ubiquitin-protein ligase TRIM33	Q9UPN9	2.21424	1.35e-05
METTL3-N	STA5B	Signal transducer and activator of transcription 5B	P51692	9.99101	1.35e-05
METTL3-N	RFA1	Replication protein A 70 kDa DNA-binding subunit	P27694	2.04489	1.8e-05
METTL3-N	FL2D	Pre-mRNA-splicing regulator WTAP	Q15007	5.14799	1.81e-05
METTL3-N	MET14	N6-adenosine-methyltransferase non-catalytic subunit	Q9HCE5	6.86862	1.91e-05
METTL3-N	NASP	Nuclear autoantigenic sperm protein	P49321	2.79541	2.16e-05
METTL3-N	HAT1	Histone acetyltransferase type B catalytic subunit	O14929	3.13027	2.32e-05
METTL3-N	MGAP	MAX gene-associated protein	Q8IWI9	2.05208	3.38e-05
METTL3-N	SYF1	Pre-mRNA-splicing factor SYF1	Q9HCS7	2.32236	5.48e-05
METTL3-N	DPOLA	DNA polymerase alpha catalytic subunit	P09884	2.08376	5.79e-05
METTL3-N	IMA4	Importin subunit alpha-4	O00505	2.01459	6.41e-05
METTL3-N	PMS1	PMS1 protein homolog 1	P54277	2.44634	8.58e-05
METTL3-N	MFAP1	Microfibrillar-associated protein 1	P55081	2.08516	9.52e-05
METTL3-N	MORC2	ATPase MORC2	Q9Y6X9	3.64484	0.000131022
METTL3-N	UBP28	Ubiquitin carboxyl-terminal hydrolase 28	Q96RU2	2.11889	0.000138689
METTL3-N	NCOR2	Nuclear receptor corepressor 2	Q9Y618	2.05495	0.000153455
METTL3-N	TPR	Nucleoprotein TPR	P12270	3.36363	0.000161116
METTL3-N	YETS2	YEATS domain-containing protein 2	Q9ULM3	2.84823	0.000161116
METTL3-N	1433B	14-3-3 protein beta/alpha	P31946	2.39436	0.000181021
METTL3-N	CHD8	Chromodomain-helicase-DNA-binding protein 8	Q9HCK8	2.08843	0.00020244
METTL3-N	1433Z	14-3-3 protein zeta/delta	P63104	3.70248	0.000205827
METTL3-N	CASZ1	Zinc finger protein castor homolog 1	Q86V15	4.19206	0.00022459
METTL3-N	WRIP1	ATPase WRNIP1	Q96S55	2.81666	0.000251103
METTL3-N	TF3C4	General transcription factor 3C polypeptide 4	Q9UKN8	2.35606	0.000266142
METTL3-N	TP53B	TP53-binding protein 1	Q12888	2.47918	0.000288215
METTL3-N	NO40	Nucleolar protein of 40 kDa	Q9NP64	2.16601	0.000296466
METTL3-N	F122B	Protein FAM122B	Q7Z309	2.03727	0.000421139
METTL3-N	TYDP2	Tyrosyl-DNA phosphodiesterase 2	O95551	2.6558	0.000523001
METTL3-N	LEO1	RNA polymerase-associated protein LEO1	Q8WVC0	2.08865	0.000570272
METTL3-N	SF3A3	Splicing factor 3A subunit 3	Q12874	3.85898	0.000628285
METTL3-N	MLH1	DNA mismatch repair protein Mlh1	P40692	3.46079	0.000969326
METTL3-N	SET1A	Histone-lysine N-methyltransferase SETD1A	O15047	2.23872	0.00105235
METTL3-N	BRE1B	E3 ubiquitin-protein ligase BRE1B	O75150	2.21234	0.00112001
METTL3-N	ZRAB2	Zinc finger Ran-binding domain-containing protein 2	O95218	2.06007	0.00114201
METTL3-N	CHFR	E3 ubiquitin-protein ligase CHFR	Q96EP1	4.55709	0.00121546
METTL3-N	SRCAP	Helicase SRCAP	Q6ZRS2	2.70593	0.00123421
METTL3-N	SRSF4	Serine/arginine-rich splicing factor 4	Q08170	3.97787	0.00130495
METTL3-N	SETD7	Histone-lysine N-methyltransferase SETD7	Q8WTS6	4.42943	0.0013297
METTL3-N	CIR1	Corepressor interacting with RBPJ 1	Q86X95	2.26175	0.00135584
METTL3-N	TASO2	Protein TASOR 2	Q5VWN6	2.23843	0.00143668
METTL3-N	ZMYM4	Zinc finger MYM-type protein 4	Q5VZL5	3.25933	0.00151437
METTL3-N	BRCA2	Breast cancer type 2 susceptibility protein	P51587	2.36515	0.00196503
METTL3-N	CHD1	Chromodomain-helicase-DNA-binding protein 1	O14646	2.02932	0.00229574
METTL3-N	NFIA	Nuclear factor 1 A-type	Q12857	2.47659	0.00267763
METTL3-N	PRP16	Pre-mRNA-splicing factor ATP-dependent RNA helicase PRP16	Q92620	2.58803	0.00331382
METTL3-N	SNPC4	snRNA-activating protein complex subunit 4	Q5SXM2	2.21947	0.00332721
METTL3-N	RBM15	RNA-binding protein 15	Q96T37	3.2587	0.00389622
METTL3-N	UBA3	NEDD8-activating enzyme E1 catalytic subunit	Q8TBC4	3.73474	0.00437163
METTL3-N	ZFHX3	Zinc finger homeobox protein 3	Q15911	2.51441	0.00490363
METTL3-N	PPIL2	RING-type E3 ubiquitin-protein ligase PPIL2	Q13356	2.05697	0.00700006
METTL3-N	TF3C5	General transcription factor 3C polypeptide 5	Q9Y5Q8	2.04132	0.00709007
METTL3-N	PR38B	Pre-mRNA-splicing factor 38B	Q5VTL8	2.2884	0.00714291
METTL3-N	ZC3H1	Zinc finger C3H1 domain-containing protein	O60293	2.17657	0.00803397
METTL3-N	SPT6H	Transcription elongation factor SPT6	Q7KZ85	2.03821	0.00851336
METTL3-N	BTAF1	TATA-binding protein-associated factor 172	O14981	2.25364	0.00867451
METTL3-N	UBN1	Ubinuclein-1	Q9NPG3	2.50648	0.00876883
METTL3-C	MTA70	N6-adenosine-methyltransferase catalytic subunit	Q86U44	12.5358	2.11e-10
METTL3-C	SGT1	Protein SGT1 homolog	Q9Y2Z0	5.60499	9.01e-08
METTL3-C	VIR	Protein virilizer homolog	Q69YN4	7.70633	9.01e-08
METTL3-C	NUDC2	NudC domain-containing protein 2	Q8WVJ2	4.84398	1.22e-06
METTL3-C	HS90B	Heat shock protein HSP 90-beta	P08238	4.29758	1.81e-06
METTL3-C	HAKAI	E3 ubiquitin-protein ligase Hakai	Q75N03	3.34037	2.09e-06
METTL3-C	NUDC	Nuclear migration protein nudC	Q9Y266	3.20997	3.06e-06
METTL3-C	RS27A	Ubiquitin-40S ribosomal protein S27a	P62979	3.47836	3.16e-06
METTL3-C	FKBP4	Peptidyl-prolyl cis-trans isomerase FKBP4	Q02790	2.96038	4.06e-06
METTL3-C	CHD8	Chromodomain-helicase-DNA-binding protein 8	Q9HCK8	3.2789	5.46e-06
METTL3-C	STA5B	Signal transducer and activator of transcription 5B	P51692	10.4519	5.95e-06
METTL3-C	MET14	N6-adenosine-methyltransferase non-catalytic subunit	Q9HCE5	8.17452	6.91e-06
METTL3-C	NUDC3	NudC domain-containing protein 3	Q8IVD9	2.39937	6.91e-06
METTL3-C	SMCE1	SWI/SNF-related matrix-associated actin-dependent regulator of chromatin subfamily E member 1	Q969G3	2.33811	7.11e-06
METTL3-C	ZC3HD	Zinc finger CCCH domain-containing protein 13	Q5T200	2.81525	7.71e-06
METTL3-C	TCPQ	T-complex protein 1 subunit theta	P50990	3.04925	8.18e-06
METTL3-C	E2F6	Transcription factor E2F6	O75461	2.16782	1.67e-05
METTL3-C	MGAP	MAX gene-associated protein	Q8IWI9	2.31579	2.08e-05
METTL3-C	EMSY	BRCA2-interacting transcriptional repressor EMSY	Q7Z589	2.07514	2.24e-05
METTL3-C	LIN54	Protein lin-54 homolog	Q6MZP7	2.45221	2.51e-05
METTL3-C	FL2D	Pre-mRNA-splicing regulator WTAP	Q15007	5.31385	2.52e-05
METTL3-C	YETS2	YEATS domain-containing protein 2	Q9ULM3	3.8276	2.66e-05
METTL3-C	NCOR2	Nuclear receptor corepressor 2	Q9Y618	2.63002	2.66e-05
METTL3-C	NKAP	NF-kappa-B-activating protein	Q8N5F7	2.074	2.93e-05
METTL3-C	NCOR1	Nuclear receptor corepressor 1	O75376	2.23664	3.06e-05
METTL3-C	CHFR	E3 ubiquitin-protein ligase CHFR	Q96EP1	7.83923	3.54e-05
METTL3-C	TF7L2	Transcription factor 7-like 2	Q9NQB0	2.86181	3.8e-05
METTL3-C	PAF1	RNA polymerase II-associated factor 1 homolog	Q8N7H5	2.02636	4.22e-05
METTL3-C	HAT1	Histone acetyltransferase type B catalytic subunit	O14929	2.9252	4.36e-05
METTL3-C	ZN536	Zinc finger protein 536	O15090	2.96677	4.39e-05
METTL3-C	NO40	Nucleolar protein of 40 kDa	Q9NP64	2.61811	5.19e-05
METTL3-C	GPKOW	G-patch domain and KOW motifs-containing protein	Q92917	2.26636	5.28e-05
METTL3-C	MCMBP	Mini-chromosome maintenance complex-binding protein	Q9BTE3	4.4387	5.28e-05
METTL3-C	HCFC1	Host cell factor 1	P51610	2.03708	5.35e-05
METTL3-C	FANCJ	Fanconi anemia group J protein	Q9BX63	2.2952	6.5e-05
METTL3-C	ZEB2	Zinc finger E-box-binding homeobox 2	O60315	2.36479	6.54e-05
METTL3-C	DNJA2	DnaJ homolog subfamily A member 2	O60884	5.90218	9.81e-05
METTL3-C	AIP	AH receptor-interacting protein	O00170	3.4367	0.000111914
METTL3-C	RL5	60S ribosomal protein L5	P46777	2.10804	0.000114682
METTL3-C	RBM20	RNA-binding protein 20	Q5T481	2.27918	0.000116305
METTL3-C	ZFHX4	Zinc finger homeobox protein 4	Q86UP3	2.19154	0.000116305
METTL3-C	TTC4	Tetratricopeptide repeat protein 4	O95801	2.78171	0.000117747
METTL3-C	RBBP7	Histone-binding protein RBBP7	Q16576	2.20869	0.00016542
METTL3-C	BRE1B	E3 ubiquitin-protein ligase BRE1B	O75150	2.36436	0.000200786
METTL3-C	TPR	Nucleoprotein TPR	P12270	3.14664	0.000217904
METTL3-C	SALL1	Sal-like protein 1	Q9NSC2	2.51589	0.000271238
METTL3-C	ZN451	E3 SUMO-protein ligase ZNF451	Q9Y4E5	2.06915	0.000287843
METTL3-C	HS90A	Heat shock protein HSP 90-alpha	P07900	2.54608	0.000297485
METTL3-C	SNPC4	snRNA-activating protein complex subunit 4	Q5SXM2	2.37123	0.000309589
METTL3-C	TF3C5	General transcription factor 3C polypeptide 5	Q9Y5Q8	3.29246	0.000342025
METTL3-C	BRCA2	Breast cancer type 2 susceptibility protein	P51587	3.0527	0.000350169
METTL3-C	UBXN7	UBX domain-containing protein 7	O94888	2.02796	0.000454861
METTL3-C	TYDP2	Tyrosyl-DNA phosphodiesterase 2	O95551	2.56444	0.000469613
METTL3-C	KDM5C	Lysine-specific demethylase 5C	P41229	2.04008	0.000482945
METTL3-C	SALL2	Sal-like protein 2	Q9Y467	2.27676	0.000524604
METTL3-C	GNL3	Guanine nucleotide-binding protein-like 3	Q9BVP2	2.15853	0.000546009
METTL3-C	WRIP1	ATPase WRNIP1	Q96S55	2.43862	0.000577815
METTL3-C	TCAL4	Transcription elongation factor A protein-like 4	Q96EI5	2.79134	0.000605481
METTL3-C	RNF8	E3 ubiquitin-protein ligase RNF8	O76064	3.01138	0.000622612
METTL3-C	H1T	Histone H1t	P22492	2.64819	0.000690453
METTL3-C	RL29	60S ribosomal protein L29	P47914	2.31505	0.000696608
METTL3-C	JHD2C	Probable JmjC domain-containing histone demethylation protein 2C	Q15652	2.01817	0.000740807
METTL3-C	HDAC5	Histone deacetylase 5	Q9UQL6	2.14008	0.000752611
METTL3-C	RS8	40S ribosomal protein S8	P62241	2.0865	0.000853235
METTL3-C	SRCAP	Helicase SRCAP	Q6ZRS2	2.68174	0.00098335
METTL3-C	ARI5B	AT-rich interactive domain-containing protein 5B	Q14865	3.96509	0.000993463
METTL3-C	H14	Histone H1.4	P10412	2.28078	0.00117903
METTL3-C	BTAF1	TATA-binding protein-associated factor 172	O14981	2.68468	0.00166008
METTL3-C	TXNL1	Thioredoxin-like protein 1	O43396	2.55272	0.0019673
METTL3-C	RRP1	Ribosomal RNA processing protein 1 homolog A	P56182	2.3992	0.00210585
METTL3-C	ZMYM4	Zinc finger MYM-type protein 4	Q5VZL5	2.99003	0.00246513
METTL3-C	FKBP5	Peptidyl-prolyl cis-trans isomerase FKBP5	Q13451	3.96857	0.00276443
METTL3-C	RBM15	RNA-binding protein 15	Q96T37	3.82427	0.00332745
METTL3-C	CLH1	Clathrin heavy chain 1	Q00610	2.32349	0.0044393
METTL3-C	UBN1	Ubinuclein-1	Q9NPG3	2.89772	0.00512221
METTL3-C	BCL7C	B-cell CLL/lymphoma 7 protein family member C	Q8WUZ0	2.11377	0.00517746
METTL3-C	SRSF4	Serine/arginine-rich splicing factor 4	Q08170	3.73862	0.00597355
METTL3-C	ACSF4	Beta-alanine-activating enzyme	Q4L235	2.00889	0.00656591
METTL3-C	SRSF1	Serine/arginine-rich splicing factor 1	Q07955	2.57565	0.00739966
METTL3-C	PHRF1	PHD and RING finger domain-containing protein 1	Q9P1Y6	2.20558	0.00840227
METTL3-C	NFIA	Nuclear factor 1 A-type	Q12857	2.03405	0.00858508

## Sheet: Table S3
List of proteins identified as significant hits using SAINT analysis pipeline.
Bait	UniProt entry name	Full protein name	Acession number (Uniprot)	SAINT log2 FC	SAINT score	AvgSpec
ALKBH5	ALKB5	RNA demethylase ALKBH5	Q6P6C2	6.81211	1	167
ALKBH5	SAP18	Histone deacetylase complex subunit SAP18	O00422	8.14873	1	118.25
ALKBH5	ZC3HE	Zinc finger CCCH domain-containing protein 14	Q6PJT7	3.851	1	72.75
ALKBH5	CX056	UPF0428 protein CXorf56	Q9H5V9	3.16993	1	59.5
ALKBH5	PDIP3	Polymerase delta-interacting protein 3	Q9BY77	4.2891	1	44.25
ALKBH5	THOC4	THO complex subunit 4	Q86V81	5.24717	1	43.25
ALKBH5	API5	Apoptosis inhibitor 5	Q9BZZ5	5.14771	1	32
ALKBH5	NCBP3	Nuclear cap-binding protein subunit 3	Q53F19	4.72192	1	32.25
ALKBH5	NKTR	NK-tumor recognition protein	P30414	5.10434	1	21.5
ALKBH5	RBM6	RNA-binding protein 6	P78332	4.95838	1	28.5
ALKBH5	RNPS1	RNA-binding protein with serine-rich domain 1	Q15287	3.96532	1	34.5
ALKBH5	ZC3HD	Zinc finger CCCH domain-containing protein 13	Q5T200	5.26941	1	30
ALKBH5	CS047	Uncharacterized protein C19orf47	Q8N9M1	7.92184	1	24.25
ALKBH5	SPT6H	Transcription elongation factor SPT6	Q7KZ85	5.54844	1	19.5
ALKBH5	ZC3H1	Zinc finger C3H1 domain-containing protein	O60293	5.81634	1	18
ALKBH5	ZN106	Zinc finger protein 106	Q9H2Y7	4.5552	1	16
ALKBH5	MCM10	Protein MCM10 homolog	Q7L590	4.84348	1	16.75
ALKBH5	CHTOP	Chromatin target of PRMT1 protein	Q9Y3Y2	5.03254	1	10
ALKBH5	PPHLN	Periphilin-1	Q8NEY8	6.45121	1	8.75
ALKBH5	PPIL2	RING-type E3 ubiquitin-protein ligase PPIL2	Q13356	4.02591	1	9.5
ALKBH5	TATD2	Putative deoxyribonuclease TATDN2	Q93075	6.22882	1	7.5
ALKBH5	TOPB1	DNA topoisomerase 2-binding protein 1	Q92547	4.58496	1	9
ALKBH5	CAAP1	Caspase activity and apoptosis inhibitor 1	Q9H8G2	4.2765	1	7
ALKBH5	RBM5	RNA-binding protein 5	P52756	4.9542	1	7.75
ALKBH5	BRD9	Bromodomain-containing protein 9	Q9H8M2	4.53232	1	6.75
ALKBH5	ELL	RNA polymerase II elongation factor ELL	P55199	6.02237	1	6.5
ALKBH5	ASHWN	Ashwin	Q9BVC5	5.30743	1	5.5
ALKBH5	NOL4	Nucleolar protein 4	O94818	5.64386	1	5
ALKBH5	PTN2	Tyrosine-protein phosphatase non-receptor type 2	P17706	5.64386	1	5
ALKBH5	MPP8	M-phase phosphoprotein 8	Q99549	5.16993	1	4.5
ALKBH5	SPT2	Protein SPT2 homolog	Q68D10	5.22882	1	3.75
ALKBH5	TTC14	Tetratricopeptide repeat protein 14	Q96N46	5.64386	1	5
ALKBH5	ACINU	Apoptotic chromatin condensation inducer in the nucleus	Q9UKV3	3.21723	0.99	143
ALKBH5	SETD2	Histone-lysine N-methyltransferase SETD2	Q9BYW2	3.61706	0.99	56.75
ALKBH5	RBM33	RNA-binding protein 33	Q96EV2	2.9982	0.99	44.5
ALKBH5	DDX41	Probable ATP-dependent RNA helicase DDX41	Q9UJV9	3.97728	0.99	29.75
ALKBH5	IF4A3	Eukaryotic initiation factor 4A-III	P38919	4.57107	0.99	25.75
ALKBH5	DHX8	ATP-dependent RNA helicase DHX8	Q14562	4.13011	0.99	26.75
ALKBH5	BUD13	BUD13 homolog	Q9BRD0	4.49761	0.99	16
ALKBH5	C19L2	CWF19-like protein 2	Q2TBE0	3.97269	0.99	20.5
ALKBH5	NELFA	Negative elongation factor A	Q9H3P2	3.31179	0.99	16
ALKBH5	ZN629	Zinc finger protein 629	Q9UEG4	4.30086	0.99	11.5
ALKBH5	CLSPN	Claspin	Q9HAW4	4.47638	0.99	11.75
ALKBH5	SRRT	Serrate RNA effector molecule homolog	Q9BXP5	3.79909	0.99	10.25
ALKBH5	FOXK1	Forkhead box protein K1	P85037	5.25739	0.99	4.25
ALKBH5	ZN462	Zinc finger protein 462	Q96JM2	5.75489	0.99	7.5
ALKBH5	HAKAI	E3 ubiquitin-protein ligase Hakai	Q75N03	5	0.99	4
ALKBH5	RBM8A	RNA-binding protein 8A	Q9Y5S9	5.32193	0.99	4
ALKBH5	SLX4	Structure-specific endonuclease subunit SLX4	Q8IY92	5.22882	0.99	3.75
ALKBH5	RL23A	60S ribosomal protein L23a	P62750	1.85997	0.98	28.25
ALKBH5	DX39B	Spliceosome RNA helicase DDX39B	Q13838	3.0268	0.98	32.25
ALKBH5	DHX16	Pre-mRNA-splicing factor ATP-dependent RNA helicase DHX16	O60231	3.13914	0.98	23.75
ALKBH5	DX39A	ATP-dependent RNA helicase DDX39A	O00148	3.61235	0.98	22.25
ALKBH5	DOT1L	Histone-lysine N-methyltransferase, H3 lysine-79 specific	Q8TEK3	3.58496	0.98	13
ALKBH5	PHRF1	PHD and RING finger domain-containing protein 1	Q9P1Y6	3.8125	0.98	8
ALKBH5	CELF2	CUGBP Elav-like family member 2	O95319	5.22882	0.98	3.75
ALKBH5	KBTB6	Kelch repeat and BTB domain-containing protein 6	Q86V97	3.77189	0.98	5.5
ALKBH5	TYDP1	Tyrosyl-DNA phosphodiesterase 1	Q9NUW8	4.90689	0.98	3
ALKBH5	RBM26	RNA-binding protein 26	Q5T8P6	2.0635	0.97	64.5
ALKBH5	PININ	Pinin	Q9H307	2.84599	0.97	48
ALKBH5	ANR11	Ankyrin repeat domain-containing protein 11	Q6UB99	3.68145	0.97	32.25
ALKBH5	PRP16	Pre-mRNA-splicing factor ATP-dependent RNA helicase PRP16	Q92620	3.35191	0.97	27.5
ALKBH5	ZBT10	Zinc finger and BTB domain-containing protein 10	Q96DT7	4.10098	0.97	10.25
ALKBH5	CC174	Coiled-coil domain-containing protein 174	Q6PII3	3.49185	0.97	11.25
ALKBH5	VIR	Protein virilizer homolog	Q69YN4	4.58496	0.97	7
ALKBH5	M18BP	Mis18-binding protein 1	Q6P0N0	4.75489	0.97	4.5
ALKBH5	THOC3	THO complex subunit 3	Q96J01	3.848	0.97	4
ALKBH5	ZNF24	Zinc finger protein 24	P17028	5.02237	0.97	3.25
ALKBH5	CHD7	Chromodomain-helicase-DNA-binding protein 7	Q9P2D1	2.83996	0.96	70.25
ALKBH5	NSD1	Histone-lysine N-methyltransferase, H3 lysine-36 specific	Q96L73	3.25096	0.96	48
ALKBH5	TAF1	Transcription initiation factor TFIID subunit 1	P21675	3.07211	0.96	39.5
ALKBH5	GPTC8	G patch domain-containing protein 8	Q9UKJ3	2.97085	0.96	29.5
ALKBH5	PCF11	Pre-mRNA cleavage complex 2 protein Pcf11	O94913	2.73552	0.96	31.25
ALKBH5	SFSWA	Splicing factor, suppressor of white-apricot homolog	Q12872	2.72683	0.96	27.5
ALKBH5	PNISR	Arginine/serine-rich protein PNISR	Q8TF01	2.71149	0.96	19
ALKBH5	SLTM	SAFB-like transcription modulator	Q9NWH9	3.66107	0.96	13
ALKBH5	PRP31	U4/U6 small nuclear ribonucleoprotein Prp31	Q8WWY3	3.21101	0.96	17.5
ALKBH5	LMBL3	Lethal	Q96JM7	3.43296	0.96	15
ALKBH5	F207A	Protein FAM207A	Q9NSI2	3.57652	0.96	14.75
ALKBH5	UBP48	Ubiquitin carboxyl-terminal hydrolase 48	Q86UV5	3.70266	0.96	8.5
ALKBH5	TAF9	Transcription initiation factor TFIID subunit 9	Q16594	3.87283	0.96	8.75
ALKBH5	RAVR1	Ribonucleoprotein PTB-binding 1	Q8IY67	3.60999	0.96	4.75
ALKBH5	ZEB2	Zinc finger E-box-binding homeobox 2	O60315	4.51096	0.96	4.75
ALKBH5	ICE2	Little elongation complex subunit 2	Q659A1	4.26978	0.96	7.5
ALKBH5	BC11A	B-cell lymphoma/leukemia 11A	Q9H165	5.22882	0.96	3.75
ALKBH5	CSTOS	Protein CUSTOS	Q96C57	4.64386	0.96	2.5
ALKBH5	F172A	Cotranscriptional regulator FAM172A	Q8WUF8	5.02237	0.96	3.25
ALKBH5	TCEA1	Transcription elongation factor A protein 1	P23193	4.64386	0.96	2.5
ALKBH5	RBBP6	E3 ubiquitin-protein ligase RBBP6	Q7Z6E9	2.38681	0.95	84.25
ALKBH5	TCF20	Transcription factor 20	Q9UGU0	2.95047	0.95	55
ALKBH5	RBM27	RNA-binding protein 27	Q9P2N5	2.15056	0.95	48.5
ALKBH5	SLU7	Pre-mRNA-splicing factor SLU7	O95391	2.81762	0.95	28
ALKBH5	BLM	Bloom syndrome protein	P54132	3.47249	0.95	20.5
ALKBH5	CDK13	Cyclin-dependent kinase 13	Q14004	2.47508	0.95	25
ALKBH5	NOP14	Nucleolar protein 14	P78316	3.1127	0.95	25
ALKBH5	SRRM1	Serine/arginine repetitive matrix protein 1	Q8IYB3	2.28392	0.95	21.25
ALKBH5	NCOA5	Nuclear receptor coactivator 5	Q9HCD5	4.07724	0.95	11.25
ALKBH5	PRR12	Proline-rich protein 12	Q9ULL5	3.61941	0.95	7
ALKBH5	JADE3	Protein Jade-3	Q92613	4.05485	0.95	6
ALKBH5	BEND3	BEN domain-containing protein 3	Q5T5X7	4.0321	0.95	5
ALKBH5	ZN217	Zinc finger protein 217	O75362	4.24413	0.95	5
ALKBH5	CA131	Uncharacterized protein C1orf131	Q8NDD1	4.31397	0.95	5.25
ALKBH5	CWC25	Pre-mRNA-splicing factor CWC25 homolog	Q9NXE8	4.16993	0.95	3.5
ALKBH5	TFP11	Tuftelin-interacting protein 11	Q9UBB9	2.53854	0.94	47
ALKBH5	ATAD5	ATPase family AAA domain-containing protein 5	Q96QE3	3.11936	0.94	34.75
ALKBH5	CHD1	Chromodomain-helicase-DNA-binding protein 1	O14646	3.14405	0.94	34
ALKBH5	ESS2	Splicing factor ESS-2 homolog	Q96DF8	3.14405	0.94	13.5
ALKBH5	CHD6	Chromodomain-helicase-DNA-binding protein 6	Q8TD26	3.59455	0.94	13.25
ALKBH5	PHF8	Histone lysine demethylase PHF8	Q9UPP1	3.49953	0.94	11
ALKBH5	RN169	E3 ubiquitin-protein ligase RNF169	Q8NCN4	3.66221	0.94	11.25
ALKBH5	SDA1	Protein SDA1 homolog	Q9NVU7	3.50716	0.94	12
ALKBH5	CWC22	Pre-mRNA-splicing factor CWC22 homolog	Q9HCG8	3.70266	0.94	11.75
ALKBH5	AATF	Protein AATF	Q9NY61	3.89239	0.94	8.25
ALKBH5	ZNF8	Zinc finger protein 8	P17098	3.72683	0.94	6.25
ALKBH5	HMGN2	Non-histone chromosomal protein HMG-17	P05204	4.64386	0.94	2.5
ALKBH5	CENPT	Centromere protein T	Q96BT3	4.37643	0.94	3.75
ALKBH5	MINT	Msx2-interacting protein	Q96T58	2.30451	0.93	142
ALKBH5	NOL8	Nucleolar protein 8	Q76FK4	2.89142	0.93	46.5
ALKBH5	ELOA1	Elongin-A	Q14241	2.40054	0.93	34
ALKBH5	CATIN	Cactin	Q8WUQ7	2.51096	0.93	26.75
ALKBH5	UBP36	Ubiquitin carboxyl-terminal hydrolase 36	Q9P275	3.00899	0.93	28.75
ALKBH5	SFR19	Splicing factor, arginine/serine-rich 19	Q9H7N4	2.84599	0.93	28.25
ALKBH5	TEX10	Testis-expressed protein 10	Q9NXF1	3.27501	0.93	17.75
ALKBH5	RSBNL	Lysine-specific demethylase RSBN1L	Q6PCB5	2.852	0.93	17.75
ALKBH5	TAF3	Transcription initiation factor TFIID subunit 3	Q5VWG9	2.9782	0.93	16.75
ALKBH5	FOXK2	Forkhead box protein K2	Q01167	3.45943	0.93	8.25
ALKBH5	WDR83	WD repeat domain-containing protein 83	Q9BRX9	3.30305	0.93	4.25
ALKBH5	BCLF1	Bcl-2-associated transcription factor 1	Q9NYF8	2.25701	0.92	80.5
ALKBH5	ZC11A	Zinc finger CCCH domain-containing protein 11A	O75152	2.50843	0.92	50.5
ALKBH5	THOC2	THO complex subunit 2	Q8NI27	2.38405	0.92	46.5
ALKBH5	BMS1	Ribosome biogenesis protein BMS1 homolog	Q14692	2.80529	0.92	36.5
ALKBH5	AFF4	AF4/FMR2 family member 4	Q9UHB7	2.53854	0.92	25.25
ALKBH5	NBN	Nibrin	O60934	2.854	0.92	21.5
ALKBH5	AP2M1	AP-2 complex subunit mu	Q96CW1	3.3978	0.92	12
ALKBH5	NPAT	Protein NPAT	Q14207	3.27352	0.92	14.5
ALKBH5	CRNL1	Crooked neck-like protein 1	Q9BZJ0	3.1375	0.92	11
ALKBH5	FUBP3	Far upstream element-binding protein 3	Q96I24	2.95791	0.92	15
ALKBH5	PRDM2	PR domain zinc finger protein 2	Q13029	3.48671	0.92	8.25
ALKBH5	ZN592	Zinc finger protein 592	Q92610	2.76341	0.92	10
ALKBH5	YTDC1	YTH domain-containing protein 1	Q96MU7	3.62527	0.92	6
ALKBH5	H2A1B	Histone H2A type 1-B/E	P04908	3.93546	0.92	4.25
ALKBH5	GNL3L	Guanine nucleotide-binding protein-like 3-like protein	Q9NVN8	4.2854	0.92	3.25
ALKBH5	HXA10	Homeobox protein Hox-A10	P31260	4.32193	0.92	2
ALKBH5	NCBP2	Nuclear cap-binding protein subunit 2	P52298	4.32193	0.92	2
ALKBH5	TYDP2	Tyrosyl-DNA phosphodiesterase 2	O95551	4.32193	0.92	2
ALKBH5	MECOM	Histone-lysine N-methyltransferase MECOM	Q03112	4.32193	0.92	2
ALKBH5	NAT10	RNA cytidine acetyltransferase	Q9H0A0	2.43563	0.91	51.75
ALKBH5	RED	Protein Red	Q13123	2.44361	0.91	40.75
ALKBH5	ZCH18	Zinc finger CCCH domain-containing protein 18	Q86VM9	2.58496	0.91	25.25
ALKBH5	CD11B	Cyclin-dependent kinase 11B	P21127	2.75275	0.91	25.75
ALKBH5	SPT5H	Transcription elongation factor SPT5	O00267	2.79286	0.91	18
ALKBH5	ZN830	Zinc finger protein 830	Q96NB3	2.61117	0.91	13.75
ALKBH5	SGO2	Shugoshin 2	Q562F6	3.41278	0.91	10.5
ALKBH5	DGCR8	Microprocessor complex subunit DGCR8	Q8WYQ5	3.26003	0.91	8.25
ALKBH5	KIFC1	Kinesin-like protein KIFC1	Q9BW19	3.26003	0.91	8.25
ALKBH5	CD2B2	CD2 antigen cytoplasmic tail-binding protein 2	O95400	2.92979	0.91	8.25
ALKBH5	ERIC1	Glutamate-rich protein 1	Q86X53	3.9222	0.91	4
ALKBH5	KDM4B	Lysine-specific demethylase 4B	O94953	4.16993	0.91	3.5
ALKBH5	SRS10	Serine/arginine-rich splicing factor 10	O75494	3.89433	0.91	4.75
ALKBH5	Z280D	Zinc finger protein 280D	Q6N043	4.36247	0.91	4
ALKBH5	PRP4B	Serine/threonine-protein kinase PRP4 homolog	Q13523	2.52607	0.9	30.25
ALKBH5	WBP11	WW domain-binding protein 11	Q9Y2W2	2.37016	0.9	23.25
ALKBH5	ZBT21	Zinc finger and BTB domain-containing protein 21	Q9ULJ3	2.74201	0.9	22.75
ALKBH5	TET1	Methylcytosine dioxygenase TET1	Q8NFU7	3.04439	0.9	18
ALKBH5	UBF1	Nucleolar transcription factor 1	P17480	2.91265	0.9	18
ALKBH5	HELLS	Lymphoid-specific helicase	Q9NRZ9	3.41278	0.9	10.5
ALKBH5	RBM20	RNA-binding protein 20	Q5T481	2.99458	0.9	8.75
ALKBH5	BAZ2B	Bromodomain adjacent to zinc finger domain protein 2B	Q9UIF8	3.30743	0.9	11
ALKBH5	RBMX	RNA-binding motif protein, X chromosome	P38159	3.1375	0.9	10.75
ALKBH5	AP2A	Transcription factor AP-2-alpha	P05549	3.52231	0.9	7.5
ALKBH5	RBM19	Probable RNA-binding protein 19	Q9Y4C8	3.54226	0.9	8.25
ALKBH5	SRSF9	Serine/arginine-rich splicing factor 9	Q13242	3.848	0.9	5
ALKBH5	ERCC5	DNA repair protein complementing XP-G cells	P28715	3.55949	0.9	4.75
ALKBH5	UBP42	Ubiquitin carboxyl-terminal hydrolase 42	Q9H9J4	3.79805	0.9	4.25
ALKBH5	I2BP1	Interferon regulatory factor 2-binding protein 1	Q8IU81	4.06264	0.9	3.25
ALKBH5	MCES	mRNA cap guanine-N7 methyltransferase	O43148	3.66334	0.9	4.75
ALKBH5	MSL1	Male-specific lethal 1 homolog	Q68DK7	3.55336	0.9	3.75
ALKBH5	NPM	Nucleophosmin	P06748	1.99639	0.89	76.75
ALKBH5	WDR36	WD repeat-containing protein 36	Q8NI36	2.45154	0.89	35.25
ALKBH5	WIZ	Protein Wiz	O95785	2.44095	0.89	26
ALKBH5	PDS5B	Sister chromatid cohesion protein PDS5 homolog B	Q9NTI5	3.01614	0.89	15.5
ALKBH5	ZN609	Zinc finger protein 609	O15014	2.72247	0.89	12.75
ALKBH5	FUS	RNA-binding protein FUS	P35637	2.33056	0.89	12.5
ALKBH5	INT12	Integrator complex subunit 12	Q96CB8	2.98185	0.89	9
ALKBH5	CBX2	Chromobox protein homolog 2	Q14781	3.16993	0.89	7.5
ALKBH5	NKAP1	Uncharacterized protein NKAPD1	Q6ZUT1	2.848	0.89	7.5
ALKBH5	PPIG	Peptidyl-prolyl cis-trans isomerase G	Q13427	3.23726	0.89	5.5
ALKBH5	BYST	Bystin	Q13895	3.49185	0.89	5
ALKBH5	ESF1	ESF1 homolog	Q9H501	2.27798	0.88	49.75
ALKBH5	EHMT1	Histone-lysine N-methyltransferase EHMT1	Q9H9B1	2.57773	0.88	17.5
ALKBH5	ANLN	Anillin	Q9NQW6	2.63459	0.88	17.5
ALKBH5	ZDBF2	DBF4-type zinc finger-containing protein 2	Q9HCK1	2.78031	0.88	19.75
ALKBH5	DDX49	Probable ATP-dependent RNA helicase DDX49	Q9Y6V7	3.16993	0.88	7.5
ALKBH5	TLS1	Telomere length and silencing protein 1 homolog	Q9NZ63	2.62994	0.88	8.25
ALKBH5	NF2IP	NFATC2-interacting protein	Q8NCF5	3.63343	0.88	5
ALKBH5	SMRCD	SWI/SNF-related matrix-associated actin-dependent regulator of chromatin subfamily A containing DEAD/H box 1	Q9H4L7	3.38128	0.88	5.5
ALKBH5	CIR1	Corepressor interacting with RBPJ 1	Q86X95	3.49185	0.88	5
ALKBH5	RB12B	RNA-binding protein 12B	Q8IXT5	3.79181	0.88	2.5
ALKBH5	MED1	Mediator of RNA polymerase II transcription subunit 1	Q15648	2.13093	0.87	45.5
ALKBH5	GPAM1	GPALPP motifs-containing protein 1	Q8IXQ4	2.5435	0.87	14.25
ALKBH5	MPP10	U3 small nucleolar ribonucleoprotein protein MPP10	O00566	2.83794	0.87	15.5
ALKBH5	BRCA1	Breast cancer type 1 susceptibility protein	P38398	2.75489	0.87	13.5
ALKBH5	PHF10	PHD finger protein 10	Q8WUB8	2.65076	0.87	9.5
ALKBH5	RSBN1	Lysine-specific demethylase 9	Q5VWQ0	3.0321	0.87	7.5
ALKBH5	RECQ5	ATP-dependent DNA helicase Q5	O94762	3.50208	0.87	4.25
ALKBH5	MGAP	MAX gene-associated protein	Q8IWI9	2.25701	0.86	52
ALKBH5	K2C5	Keratin, type II cytoskeletal 5	P13647	2.4489	0.86	29.75
ALKBH5	RAI1	Retinoic acid-induced protein 1	Q7Z5J4	2.44361	0.86	30.75
ALKBH5	CAF1A	Chromatin assembly factor 1 subunit A	Q13111	2.45943	0.86	22.75
ALKBH5	FUBP1	Far upstream element-binding protein 1	Q96AE4	2.14405	0.86	18.25
ALKBH5	ATD2B	ATPase family AAA domain-containing protein 2B	Q9ULI0	2.74201	0.86	17
ALKBH5	NOL10	Nucleolar protein 10	Q9BSC4	2.67807	0.86	16
ALKBH5	RBM15	RNA-binding protein 15	Q96T37	2.9279	0.86	10.25
ALKBH5	WDR3	WD repeat-containing protein 3	Q9UNX4	2.72901	0.86	15.75
ALKBH5	RSRC2	Arginine/serine-rich coiled-coil protein 2	Q7L4I2	2.74416	0.86	8.75
ALKBH5	UBN2	Ubinuclein-2	Q6ZU65	3.10601	0.86	8.25
ALKBH5	LAS1L	Ribosomal biogenesis protein LAS1L	Q9Y4W2	2.99458	0.86	8.75
ALKBH5	NFIA	Nuclear factor 1 A-type	Q12857	2.848	0.86	8
ALKBH5	H2A1A	Histone H2A type 1-A	Q96QV6	3.30743	0.86	5.5
ALKBH5	PQBP1	Polyglutamine-binding protein 1	O60828	3.12598	0.86	4
ALKBH5	RTF2	Replication termination factor 2	Q9BY42	2.90689	0.86	3.75
ALKBH5	KDM2A	Lysine-specific demethylase 2A	Q9Y2K7	3.45022	0.86	4.25
ALKBH5	PPWD1	Peptidylprolyl isomerase domain and WD repeat-containing protein 1	Q96BP3	3.69599	0.86	4.5
ALKBH5	ZHX2	Zinc fingers and homeoboxes protein 2	Q9Y6X8	3.75489	0.86	3.75
ALKBH5	ZN638	Zinc finger protein 638	Q14966	2.14078	0.85	69.75
ALKBH5	SAFB2	Scaffold attachment factor B2	Q14151	2.26903	0.85	36.25
ALKBH5	RFC1	Replication factor C subunit 1	P35251	2.34199	0.85	28
ALKBH5	CEBPZ	CCAAT/enhancer-binding protein zeta	Q03701	2.46205	0.85	25.25
ALKBH5	REXO4	RNA exonuclease 4	Q9GZR2	2.50335	0.85	20.25
ALKBH5	MORC2	ATPase MORC2	Q9Y6X9	2.9222	0.85	8
ALKBH5	CR025	Uncharacterized protein C18orf25	Q96B23	3.55336	0.85	3.75
ALKBH5	GON4L	GON-4-like protein	Q3T8J9	3.80735	0.85	3.5
ALKBH5	LRIF1	Ligand-dependent nuclear receptor-interacting factor 1	Q5T3J3	3.88069	0.85	4.5
ALKBH5	DDX10	Probable ATP-dependent RNA helicase DDX10	Q13206	2.17632	0.84	64.25
ALKBH5	K1C16	Keratin, type I cytoskeletal 16	P08779	2.68706	0.84	22
ALKBH5	SF01	Splicing factor 1	Q15637	1.91073	0.84	27.5
ALKBH5	PAXB1	PAX3- and PAX7-binding protein 1	Q9Y5B6	2.20789	0.84	22.25
ALKBH5	NVL	Nuclear valosin-containing protein-like	O15381	2.44626	0.84	19.75
ALKBH5	NSRP1	Nuclear speckle splicing regulatory protein 1	Q9H0G5	2.1635	0.84	14.5
ALKBH5	RBP56	TATA-binding protein-associated factor 2N	Q92804	3.0072	0.84	6.25
ALKBH5	GTSE1	G2 and S phase-expressed protein 1	Q9NYZ3	2.94673	0.84	6
ALKBH5	SRSF7	Serine/arginine-rich splicing factor 7	Q16629	2.86987	0.84	6.5
ALKBH5	KRR1	KRR1 small subunit processome component homolog	Q13601	2.94673	0.84	6.75
ALKBH5	K2C72	Keratin, type II cytoskeletal 72	Q14CN4	3.65535	0.84	3.5
ALKBH5	TAF2	Transcription initiation factor TFIID subunit 2	Q6P1X5	3.61706	0.84	3.75
ALKBH5	UT14A	U3 small nucleolar RNA-associated protein 14 homolog A	Q9BVJ6	2.27202	0.83	33.25
ALKBH5	FANCJ	Fanconi anemia group J protein	Q9BX63	2.58496	0.83	19.5
ALKBH5	RADX	RPA-related protein RADX	Q6NSI4	2.74631	0.83	10.25
ALKBH5	RFX5	DNA-binding protein RFX5	P48382	2.37295	0.83	13.75
ALKBH5	SAS10	Something about silencing protein 10	Q9NQZ2	2.73552	0.83	11.75
ALKBH5	YJU2	Splicing factor YJU2	Q9BW85	2.82782	0.83	7
ALKBH5	STAG2	Cohesin subunit SA-2	Q8N3U4	2.92979	0.83	8.25
ALKBH5	MAX	Protein max	P61244	3.21568	0.83	4
ALKBH5	TRM6	tRNA	Q9UJA5	2.95977	0.83	4
ALKBH5	UBXN7	UBX domain-containing protein 7	O94888	2.87971	0.83	4.5
ALKBH5	ZN536	Zinc finger protein 536	O15090	3.30743	0.83	5.5
ALKBH5	ZN148	Zinc finger protein 148	Q9UQR1	2.34767	0.82	21.5
ALKBH5	PR40A	Pre-mRNA-processing factor 40 homolog A	O75400	2.01792	0.82	18.75
ALKBH5	SARNP	SAP domain-containing ribonucleoprotein	P82979	2.43029	0.82	9.5
ALKBH5	TKT	Transketolase	P29401	2.91073	0.82	8.25
ALKBH5	CWC27	Spliceosome-associated protein CWC27 homolog	Q6UX04	2.65764	0.82	8.5
ALKBH5	ZN644	Zinc finger protein 644	Q9H582	3.40463	0.82	5
ALKBH5	RBM12	RNA-binding protein 12	Q9NTZ6	2.35614	0.82	9.75
ALKBH5	C8AP2	CASP8-associated protein 2	Q9UKL3	3.22959	0.82	6.25
ALKBH5	PARN	Poly(A)-specific ribonuclease PARN	O95453	2.88947	0.82	7
ALKBH5	R51A1	RAD51-associated protein 1	Q96B01	3.20633	0.82	5
ALKBH5	RPA49	DNA-directed RNA polymerase I subunit RPA49	Q9GZS1	3.20633	0.82	5
ALKBH5	DEAF1	Deformed epidermal autoregulatory factor 1 homolog	O75398	3.53232	0.82	2.25
ALKBH5	SP16H	FACT complex subunit SPT16	Q9Y5B9	2.19849	0.81	31.25
ALKBH5	NSD3	Histone-lysine N-methyltransferase NSD3	Q9BZ95	2.36177	0.81	22.5
ALKBH5	RRP15	RRP15-like protein	Q9Y3B9	2.47249	0.81	12.25
ALKBH5	BRD2	Bromodomain-containing protein 2	P25440	2.55827	0.81	14
ALKBH5	RAD18	E3 ubiquitin-protein ligase RAD18	Q9NS91	2.5509	0.81	10.25
ALKBH5	DACH1	Dachshund homolog 1	Q9UI36	2.40871	0.81	12.25
ALKBH5	PHF2	Lysine-specific demethylase PHF2	O75151	2.7137	0.81	9.75
ALKBH5	FNBP4	Formin-binding protein 4	Q8N3X1	2.64616	0.81	8
ALKBH5	U2AF2	Splicing factor U2AF 65 kDa subunit	P26368	2.66221	0.81	8
ALKBH5	UNG	Uracil-DNA glycosylase	P13051	3.08746	0.81	4.25
ALKBH5	KMT2A	Histone-lysine N-methyltransferase 2A	Q03164	2.1375	0.8	39.25
ALKBH5	SAFB1	Scaffold attachment factor B1	Q15424	2.18269	0.8	31.75
ALKBH5	K1C14	Keratin, type I cytoskeletal 14	P02533	2.27501	0.8	23.75
ALKBH5	KRI1	Protein KRI1 homolog	Q8N9T8	2.45681	0.8	13.5
ALKBH5	DDX55	ATP-dependent RNA helicase DDX55	Q8NHQ9	3.04264	0.8	6.75
ALKBH5	RL26L	60S ribosomal protein L26-like 1	Q9UNX3	2.61589	0.8	11.75
ALKBH5	TF2AA	Transcription initiation factor IIA subunit 1	P52655	2.43829	0.8	11.75
ALKBH5	CK098	Uncharacterized protein C11orf98	E9PRG8	3.48156	0.8	4.5
ALKBH5	E2F6	Transcription factor E2F6	O75461	2.77821	0.8	6
ALKBH5	ERH	Enhancer of rudimentary homolog	P84090	2.68032	0.8	5.25
ALKBH5	RNH2A	Ribonuclease H2 subunit A	O75792	3.40463	0.8	2.5
ALKBH5	TOP2B	DNA topoisomerase 2-beta	Q02880	2.13093	0.79	59.5
ALKBH5	LENG8	Leukocyte receptor cluster member 8	Q96PV6	2.11103	0.79	19.5
ALKBH5	CENPC	Centromere protein C	Q03188	2.46205	0.79	13
ALKBH5	SCAFB	Protein SCAF11	Q99590	2.29278	0.79	16.25
ALKBH5	PDS5A	Sister chromatid cohesion protein PDS5 homolog A	Q29RF7	2.44626	0.79	12.5
ALKBH5	LIN54	Protein lin-54 homolog	Q6MZP7	2.26604	0.79	11.75
ALKBH5	MYBB	Myb-related protein B	P10244	3.02503	0.79	4.75
ALKBH5	BRWD1	Bromodomain and WD repeat-containing protein 1	Q9NSI6	3.22651	0.79	3.25
ALKBH5	COIL	Coilin	P38432	2.17951	0.78	20.5
ALKBH5	WAC	WW domain-containing adapter protein with coiled-coil	Q9BTA9	2.21723	0.78	15.5
ALKBH5	Z512B	Zinc finger protein 512B	Q96KM6	2.28392	0.78	16.5
ALKBH5	DDX50	ATP-dependent RNA helicase DDX50	Q9BQ39	2.25701	0.78	19
ALKBH5	CAF1B	Chromatin assembly factor 1 subunit B	Q13112	2.37295	0.78	10
ALKBH5	XRCC1	DNA repair protein XRCC1	P18887	2.05311	0.78	11.25
ALKBH5	ZN451	E3 SUMO-protein ligase ZNF451	Q9Y4E5	2.48543	0.78	12.75
ALKBH5	TASO2	Protein TASOR 2	Q5VWN6	2.59932	0.78	8.25
ALKBH5	RGAP1	Rac GTPase-activating protein 1	Q9H0H5	2.39232	0.78	10.5
ALKBH5	FA32A	Protein FAM32A	Q9Y421	2.93546	0.78	4.25
ALKBH5	BAZ1A	Bromodomain adjacent to zinc finger domain protein 1A	Q9NRL2	2.1177	0.77	41
ALKBH5	MFAP1	Microfibrillar-associated protein 1	P55081	2.07724	0.77	18.5
ALKBH5	XPC	DNA repair protein complementing XP-C cells	Q01831	2.87184	0.77	6
ALKBH5	NUSAP	Nucleolar and spindle-associated protein 1	Q9BXS6	2.98185	0.77	4.5
ALKBH5	MAK16	Protein MAK16 homolog	Q9BXY0	3.24336	0.77	2.5
ALKBH5	UBA3	NEDD8-activating enzyme E1 catalytic subunit	Q8TBC4	3.33914	0.77	2.25
ALKBH5	WDR33	pre-mRNA 3' end processing protein WDR33	Q9C0J8	2.12763	0.76	25.5
ALKBH5	CRKL	Crk-like protein	P46109	2.12433	0.76	17.5
ALKBH5	NSD2	Histone-lysine N-methyltransferase NSD2	O96028	2.28096	0.76	15.25
ALKBH5	SETX	Probable helicase senataxin	Q7Z333	3.26754	0.76	9.5
ALKBH5	HMGB1	High mobility group protein B1	P09429	2.52105	0.76	7.25
ALKBH5	BCORL	BCL-6 corepressor-like protein 1	Q5H9F3	2.4489	0.76	11.75
ALKBH5	DDX31	Probable ATP-dependent RNA helicase DDX31	Q9H8H2	2.62059	0.76	6.75
ALKBH5	NOSIP	Nitric oxide synthase-interacting protein	Q9Y314	2.67129	0.76	5.75
ALKBH5	RB	Retinoblastoma-associated protein	P06400	3.43296	0.76	3.75
ALKBH5	STRBP	Spermatid perinuclear RNA-binding protein	Q96SI9	2.67356	0.76	7
ALKBH5	NXF1	Nuclear RNA export factor 1	Q9UBU9	3.02326	0.76	3.5
ALKBH5	SNUT1	U4/U6.U5 tri-snRNP-associated protein 1	O43290	2.06005	0.75	46
ALKBH5	SNW1	SNW domain-containing protein 1	Q13573	2.07382	0.75	30.5
ALKBH5	KIF23	Kinesin-like protein KIF23	Q02241	2.15056	0.75	23
ALKBH5	TAF9B	Transcription initiation factor TFIID subunit 9B	Q9HBM6	2.09424	0.75	10.5
ALKBH5	ZN292	Zinc finger protein 292	O60281	2.42761	0.75	8
ALKBH5	ZN362	Zinc finger protein 362	Q5T0B9	2.44626	0.75	9
ALKBH5	JPH1	Junctophilin-1	Q9HDC5	2.926	0.75	4.75
ALKBH5	RBM41	RNA-binding protein 41	Q96IZ5	4.78136	0.75	2.75
PCIF1	PCIF1	Phosphorylated CTD-interacting factor 1	Q9H4Z3	10.992	1	203.67
PCIF1	RPB1	DNA-directed RNA polymerase II subunit RPB1	P24928	6.65935	1	119.33
PCIF1	KMT2D	Histone-lysine N-methyltransferase 2D	O14686	3.848	1	30
PCIF1	NCOR2	Nuclear receptor corepressor 2	Q9Y618	4.20398	1	32
PCIF1	CRML	Protein cramped-like	Q96RY5	7.71425	1	21
PCIF1	GON4L	GON-4-like protein	Q3T8J9	6.58496	1	24
PCIF1	ICE1	Little elongation complex subunit 1	Q9Y2F5	4.6094	1	20
PCIF1	SET1B	Histone-lysine N-methyltransferase SETD1B	Q9UPS6	7.19643	1	14.67
PCIF1	SCAF8	SR-related and CTD-associated factor 8	Q9UPN6	5.6893	1	14.33
PCIF1	ZN608	Zinc finger protein 608	Q9ULD9	4.9364	1	12.33
PCIF1	ZN768	Zinc finger protein 768	Q9H5H4	6.64386	1	10
PCIF1	HAKAI	E3 ubiquitin-protein ligase Hakai	Q75N03	5.66306	1	6.33
PCIF1	ZEP1	Zinc finger protein 40	P15822	3.73552	0.99	33.67
PCIF1	TASO2	Protein TASOR 2	Q5VWN6	4.29205	0.99	26.67
PCIF1	RBM6	RNA-binding protein 6	P78332	4.39849	0.99	19.33
PCIF1	DOT1L	Histone-lysine N-methyltransferase, H3 lysine-79 specific	Q8TEK3	3.82273	0.99	15.33
PCIF1	ICE2	Little elongation complex subunit 2	Q659A1	4.63575	0.99	9.67
PCIF1	PRR12	Proline-rich protein 12	Q9ULL5	4.08576	0.99	9.67
PCIF1	PHRF1	PHD and RING finger domain-containing protein 1	Q9P1Y6	3.87086	0.99	8.33
PCIF1	ZN217	Zinc finger protein 217	O75362	4.58496	0.99	6.33
PCIF1	FBRS	Probable fibrosin-1	Q9HAH7	5.16993	0.99	4
PCIF1	SP130	Histone deacetylase complex subunit SAP130	Q9H0E3	2.60881	0.98	15
PCIF1	C8AP2	CASP8-associated protein 2	Q9UKL3	4.35755	0.98	13.67
PCIF1	CLSPN	Claspin	Q9HAW4	4.19535	0.98	9.67
PCIF1	RECQ5	ATP-dependent DNA helicase Q5	O94762	4.35332	0.98	7.67
PCIF1	CBP	CREB-binding protein	Q92793	4.88996	0.98	7
PCIF1	NCOR1	Nuclear receptor corepressor 1	O75376	2.54844	0.97	60.33
PCIF1	SETD2	Histone-lysine N-methyltransferase SETD2	Q9BYW2	3.36597	0.97	47.67
PCIF1	PCF11	Pre-mRNA cleavage complex 2 protein Pcf11	O94913	2.7845	0.97	32.33
PCIF1	ARI1B	AT-rich interactive domain-containing protein 1B	Q8NFD5	3.22805	0.97	27.33
PCIF1	SET1A	Histone-lysine N-methyltransferase SETD1A	O15047	3.2854	0.97	17.33
PCIF1	ZN609	Zinc finger protein 609	O15014	3.10936	0.97	16.67
PCIF1	YYAP1	YY1-associated protein 1	Q9H869	3.72247	0.97	7.33
PCIF1	ZEB2	Zinc finger E-box-binding homeobox 2	O60315	4.67807	0.97	5.33
PCIF1	INT4	Integrator complex subunit 4	Q96HW7	4.90689	0.97	3.33
PCIF1	INT6	Integrator complex subunit 6	Q9UL03	4.73715	0.97	2.67
PCIF1	ARI1A	AT-rich interactive domain-containing protein 1A	O14497	2.70487	0.96	47.67
PCIF1	KNL1	Kinetochore scaffold 1	Q8NG31	3.12267	0.96	35.33
PCIF1	CDK13	Cyclin-dependent kinase 13	Q14004	2.56803	0.96	26.67
PCIF1	NFRKB	Nuclear factor related to kappa-B-binding protein	Q6P4R8	3.86394	0.96	12.33
PCIF1	PRDM2	PR domain zinc finger protein 2	Q13029	3.85699	0.96	10.67
PCIF1	CASZ1	Zinc finger protein castor homolog 1	Q86V15	4.08746	0.96	5.67
PCIF1	VIR	Protein virilizer homolog	Q69YN4	4.36247	0.96	6
PCIF1	SPT6H	Transcription elongation factor SPT6	Q7KZ85	3.926	0.95	6.33
PCIF1	RPRD2	Regulation of nuclear pre-mRNA domain-containing protein 2	Q5VT52	2.46728	0.94	57.67
PCIF1	NELFA	Negative elongation factor A	Q9H3P2	2.81352	0.94	11.33
PCIF1	SETX	Probable helicase senataxin	Q7Z333	3.60526	0.94	12
PCIF1	SALL2	Sal-like protein 2	Q9Y467	3.28983	0.94	3.67
PCIF1	BCOR	BCL-6 corepressor	Q6W2J9	2.13093	0.93	59
PCIF1	TET1	Methylcytosine dioxygenase TET1	Q8NFU7	3.28983	0.93	21.33
PCIF1	BICRA	BRD4-interacting chromatin-remodeling complex-associated protein	Q9NZM4	3.39917	0.93	13.33
PCIF1	AP2A	Transcription factor AP-2-alpha	P05549	3.73118	0.93	8.67
PCIF1	TRPS1	Zinc finger transcription factor Trps1	Q9UHF7	3.79597	0.93	7.33
PCIF1	MGAP	MAX gene-associated protein	Q8IWI9	2.51602	0.92	62.33
PCIF1	EP400	E1A-binding protein p400	Q96L91	2.64616	0.92	32
PCIF1	NPAT	Protein NPAT	Q14207	3.28983	0.92	14.67
PCIF1	QSER1	Glutamine and serine-rich protein 1	Q2KHR3	3.1177	0.92	11.33
PCIF1	INT12	Integrator complex subunit 12	Q96CB8	3.13422	0.92	10
PCIF1	K2C6A	Keratin, type II cytoskeletal 6A	P02538	3.16672	0.91	23.33
PCIF1	TCF20	Transcription factor 20	Q9UGU0	2.60644	0.9	43.33
PCIF1	ZC3HD	Zinc finger CCCH domain-containing protein 13	Q5T200	3.16993	0.9	7
PCIF1	I2BP1	Interferon regulatory factor 2-binding protein 1	Q8IU81	4.36247	0.9	4
PCIF1	WAC	WW domain-containing adapter protein with coiled-coil	Q9BTA9	2.45943	0.89	18.33
PCIF1	FANCJ	Fanconi anemia group J protein	Q9BX63	2.73769	0.89	21.67
PCIF1	ZDBF2	DBF4-type zinc finger-containing protein 2	Q9HCK1	2.74846	0.89	19.33
PCIF1	SCAFB	Protein SCAF11	Q99590	2.5656	0.89	19.67
PCIF1	MINT	Msx2-interacting protein	Q96T58	2.19849	0.88	132
PCIF1	TTF1	Transcription termination factor 1	Q15361	2.34199	0.88	43
PCIF1	SFR19	Splicing factor, arginine/serine-rich 19	Q9H7N4	2.54844	0.88	23
PCIF1	TSH3	Teashirt homolog 3	Q63HK5	3.34625	0.88	8.33
PCIF1	TF7L2	Transcription factor 7-like 2	Q9NQB0	4	0.88	2
PCIF1	K1C17	Keratin, type I cytoskeletal 17	Q04695	3.21101	0.87	7.33
PCIF1	SALL1	Sal-like protein 1	Q9NSC2	3.58496	0.87	4.33
PCIF1	SRSF1	Serine/arginine-rich splicing factor 1	Q07955	3.22651	0.86	7.67
PCIF1	GSE1	Genetic suppressor element 1	Q14687	2.22651	0.85	30.67
PCIF1	PMS1	PMS1 protein homolog 1	P54277	3.04089	0.85	8
PCIF1	BRE1B	E3 ubiquitin-protein ligase BRE1B	O75150	3.03562	0.84	9.33
PCIF1	SYMPK	Symplekin	Q92797	3.20633	0.84	5
PCIF1	BRCA2	Breast cancer type 2 susceptibility protein	P51587	3.50716	0.84	3
PCIF1	TAF9	Transcription initiation factor TFIID subunit 9	Q16594	3.24641	0.83	5.67
PCIF1	CHD7	Chromodomain-helicase-DNA-binding protein 7	Q9P2D1	2.17632	0.82	44.33
PCIF1	K1C16	Keratin, type I cytoskeletal 16	P08779	2.47508	0.82	19
PCIF1	RBM12	RNA-binding protein 12	Q9NTZ6	2.53107	0.82	11
PCIF1	TAF1	Transcription initiation factor TFIID subunit 1	P21675	2.35332	0.81	24
PCIF1	TFP11	Tuftelin-interacting protein 11	Q9UBB9	2.12763	0.8	35.33
PCIF1	SPT5H	Transcription elongation factor SPT5	O00267	2.39506	0.8	13.67
PCIF1	PML	Protein PML	P29590	2.39232	0.8	13.33
PCIF1	KMT2A	Histone-lysine N-methyltransferase 2A	Q03164	2.15381	0.79	39.67
PCIF1	ZBT10	Zinc finger and BTB domain-containing protein 10	Q96DT7	3.06523	0.79	5
PCIF1	UBN2	Ubinuclein-2	Q6ZU65	3	0.79	7.67
PCIF1	F122B	Protein FAM122B	Q7Z309	3.20633	0.79	3.33
PCIF1	ZC3H1	Zinc finger C3H1 domain-containing protein	O60293	3.52105	0.79	3.67
PCIF1	CIC	Protein capicua homolog	Q96RK0	2.10098	0.78	27
PCIF1	LENG8	Leukocyte receptor cluster member 8	Q96PV6	2.02148	0.78	18.33
PCIF1	NUP98	Nuclear pore complex protein Nup98-Nup96	P52948	2.95606	0.77	7.33
PCIF1	ZN703	Zinc finger protein 703	Q9H7S9	2.90689	0.77	3.33
PCIF1	K2C5	Keratin, type II cytoskeletal 5	P13647	2.17951	0.75	24.67
PCIF1	SRCAP	Helicase SRCAP	Q6ZRS2	2.20789	0.75	13.67
PCIF1	ESS2	Splicing factor ESS-2 homolog	Q96DF8	2.44626	0.75	8.33
PCIF1	ZSC18	Zinc finger and SCAN domain-containing protein 18	Q8TBC5	2.65535	0.75	5.33
FTO	FTO	Alpha-ketoglutarate-dependent dioxygenase FTO	Q9C0B1	10.6114	1	239
FTO	DUS2L	tRNA-dihydrouridine(20) synthase [NAD(P)+]-like	Q9NX74	5.90689	1	6
FTO	CENPH	Centromere protein H	Q9H3R5	5.05745	1	7.4
FTO	RADX	RPA-related protein RADX	Q6NSI4	3.86096	0.99	22.2
FTO	PR14L	Protein PRR14L	Q5THK1	4.39369	0.99	10.8
FTO	TYDP2	Tyrosyl-DNA phosphodiesterase 2	O95551	5.08746	0.99	3.4
FTO	ZN616	Zinc finger protein 616	Q08AN1	5.16993	0.98	3.6
FTO	MTA70	N6-adenosine-methyltransferase catalytic subunit	Q86U44	3.94953	0.97	8.8
FTO	CRNL1	Crooked neck-like protein 1	Q9BZJ0	3.35614	0.96	12.8
FTO	TSH3	Teashirt homolog 3	Q63HK5	4.00988	0.96	13.2
FTO	PWP2	Periodic tryptophan protein 2 homolog	Q15269	4.22651	0.96	7.8
FTO	BDP1	Transcription factor TFIIIB component B'' homolog	A6H8Y1	4.848	0.96	4.4
FTO	ZFHX3	Zinc finger homeobox protein 3	Q15911	4.80735	0.95	2.8
FTO	NFRKB	Nuclear factor related to kappa-B-binding protein	Q6P4R8	3.848	0.94	12.2
FTO	ZN451	E3 SUMO-protein ligase ZNF451	Q9Y4E5	2.9982	0.92	18.2
FTO	ZNF8	Zinc finger protein 8	P17098	3.56803	0.92	5.6
FTO	ZN217	Zinc finger protein 217	O75362	4.30086	0.92	5.2
FTO	SALL2	Sal-like protein 2	Q9Y467	3.55213	0.9	4.4
FTO	PRDM2	PR domain zinc finger protein 2	Q13029	3.40599	0.89	7.8
FTO	CENPF	Centromere protein F	P49454	2.58496	0.88	35.4
FTO	TRI33	E3 ubiquitin-protein ligase TRIM33	Q9UPN9	2.72901	0.88	11.6
FTO	C19L2	CWF19-like protein 2	Q2TBE0	2.96532	0.88	10.2
FTO	GON4L	GON-4-like protein	Q3T8J9	3.848	0.87	3.6
FTO	TP53B	TP53-binding protein 1	Q12888	2.30743	0.86	39.6
FTO	ZDBF2	DBF4-type zinc finger-containing protein 2	Q9HCK1	2.72465	0.86	19
FTO	NELFA	Negative elongation factor A	Q9H3P2	2.5435	0.86	9.4
FTO	PHC1	Polyhomeotic-like protein 1	P78364	3.70377	0.86	3.8
FTO	RNF8	E3 ubiquitin-protein ligase RNF8	O76064	3.24489	0.86	5.4
FTO	DGCR8	Microprocessor complex subunit DGCR8	Q8WYQ5	3.17951	0.86	7.8
FTO	UBN2	Ubinuclein-2	Q6ZU65	3.32481	0.86	9.6
FTO	PABP2	Polyadenylate-binding protein 2	Q86U42	3.08576	0.86	4.6
FTO	ZBT10	Zinc finger and BTB domain-containing protein 10	Q96DT7	3.42223	0.85	6.4
FTO	ZEP1	Zinc finger protein 40	P15822	2.64386	0.84	15.8
FTO	QSER1	Glutamine and serine-rich protein 1	Q2KHR3	2.848	0.84	9.4
FTO	TASO2	Protein TASOR 2	Q5VWN6	2.96162	0.84	10.6
FTO	CD2B2	CD2 antigen cytoplasmic tail-binding protein 2	O95400	2.69153	0.83	7
FTO	KNL1	Kinetochore scaffold 1	Q8NG31	2.41414	0.82	21.6
FTO	ICE1	Little elongation complex subunit 1	Q9Y2F5	2.96532	0.82	6.4
FTO	ZBT21	Zinc finger and BTB domain-containing protein 21	Q9ULJ3	2.37016	0.81	17.6
FTO	TAF1	Transcription initiation factor TFIID subunit 1	P21675	2.46989	0.81	26
FTO	CFDP1	Craniofacial development protein 1	Q9UEE9	2.08066	0.81	16.2
FTO	MED27	Mediator of RNA polymerase II transcription subunit 27	Q6P2C8	3.50716	0.81	3
FTO	KS6A5	Ribosomal protein S6 kinase alpha-5	O75582	3.37156	0.81	4.6
FTO	YJU2	Splicing factor YJU2	Q9BW85	2.74201	0.8	6.6
FTO	TSNAX	Translin-associated protein X	Q99598	2.50843	0.8	6.8
FTO	ZSC18	Zinc finger and SCAN domain-containing protein 18	Q8TBC5	2.82375	0.8	6
FTO	STAG2	Cohesin subunit SA-2	Q8N3U4	2.848	0.8	7.8
FTO	TAF9	Transcription initiation factor TFIID subunit 9	Q16594	3.06523	0.8	5
FTO	TCF20	Transcription factor 20	Q9UGU0	2.43296	0.79	38.4
FTO	DHX16	Pre-mRNA-splicing factor ATP-dependent RNA helicase DHX16	O60231	2.29278	0.79	13.2
FTO	NPAT	Protein NPAT	Q14207	2.79286	0.79	10.4
FTO	BICRA	BRD4-interacting chromatin-remodeling complex-associated protein	Q9NZM4	2.69822	0.78	8.2
FTO	DJC17	DnaJ homolog subfamily C member 17	Q9NVM6	3.43296	0.78	3
FTO	ZN507	Zinc finger protein 507	Q8TCN5	4.58496	0.78	2.4
FTO	DSN1	Kinetochore-associated protein DSN1 homolog	Q9H410	4.11103	0.78	2.4
FTO	RREB1	Ras-responsive element-binding protein 1	Q92766	2.49057	0.77	10
FTO	LIN9	Protein lin-9 homolog	Q5TKA1	3.67807	0.77	3.2
FTO	CASP	Protein CASP	Q13948	3.50208	0.76	14
FTO	NOSIP	Nitric oxide synthase-interacting protein	Q9Y314	2.73335	0.76	6
FTO	NBN	Nibrin	O60934	2.33628	0.76	15
FTO	UBA3	NEDD8-activating enzyme E1 catalytic subunit	Q8TBC4	3.30743	0.76	2.2
FTO	RSF1	Remodeling and spacing factor 1	Q96T23	2.12763	0.75	23.6
FTO	FANCJ	Fanconi anemia group J protein	Q9BX63	2.33628	0.75	16.4
FTO	SYMPK	Symplekin	Q92797	2.9542	0.75	4.2
FTO	XRCC4	DNA repair protein XRCC4	Q13426	4.32193	0.75	2
FTO	ZN594	Zinc finger protein 594	Q96JF6	4.32193	0.75	2
METTL16	MET16	RNA N6-adenosine-methyltransferase METTL16	Q86W50	10.7916	1	177.25
METTL16	LA	Lupus La protein	P05455	2.98003	1	68.25
METTL16	RL23A	60S ribosomal protein L23a	P62750	2.7761	1	53.25
METTL16	RL23	60S ribosomal protein L23	P62829	3.40054	1	51.75
METTL16	CKAP4	Cytoskeleton-associated protein 4	Q07065	4.9542	1	23.25
METTL16	F133B	Protein FAM133B	Q5BKY9	6.39232	1	24.5
METTL16	RSRC2	Arginine/serine-rich coiled-coil protein 2	Q7L4I2	4.07468	1	22
METTL16	SNR27	U4/U6.U5 small nuclear ribonucleoprotein 27 kDa protein	Q8WVK2	5.91839	1	21
METTL16	SR1IP	Protein SREK1IP1	Q8N9Q2	3.97728	1	8.75
METTL16	CLSPN	Claspin	Q9HAW4	4.82883	1	15
METTL16	E41L5	Band 4.1-like protein 5	Q9HCM4	5.87774	1	12.25
METTL16	UACA	Uveal autoantigen with coiled-coil domains and ankyrin repeats	Q9BZF9	7.64386	1	20
METTL16	PR38A	Pre-mRNA-splicing factor 38A	Q8NAV1	4.31107	1	10.75
METTL16	IQGA1	Ras GTPase-activating-like protein IQGAP1	P46940	7.02791	1	14.5
METTL16	BRD9	Bromodomain-containing protein 9	Q9H8M2	5.06307	1	9.75
METTL16	OSBL6	Oxysterol-binding protein-related protein 6	Q9BZF3	6.53138	1	9.25
METTL16	CSTOS	Protein CUSTOS	Q96C57	5.96578	1	6.25
METTL16	NAA15	N-alpha-acetyltransferase 15, NatA auxiliary subunit	Q9BXJ9	6.67948	1	10.25
METTL16	RFIP2	Rab11 family-interacting protein 2	Q7L804	6.99435	1	12.75
METTL16	ZNT9	Zinc transporter 9	Q6PML9	5.56986	1	4.75
METTL16	L10K	Leydig cell tumor 10 kDa protein homolog	Q9UNZ5	5.40939	1	4.25
METTL16	OSBL3	Oxysterol-binding protein-related protein 3	Q9H4L5	5.90689	1	6
METTL16	NEB1	Neurabin-1	Q9ULJ8	5.97728	1	7
METTL16	PRC1	Protein regulator of cytokinesis 1	O43663	5.40939	1	4.25
METTL16	CCNL1	Cyclin-L1	Q9UK58	5.22882	1	3.75
METTL16	NGDN	Neuroguidin	Q8NEJ9	5.32193	1	4
METTL16	PR38B	Pre-mRNA-splicing factor 38B	Q5VTL8	4.4489	0.99	27
METTL16	DDX49	Probable ATP-dependent RNA helicase DDX49	Q9Y6V7	4.21723	0.99	15.5
METTL16	SMC3	Structural maintenance of chromosomes protein 3	Q9UQE7	3.68482	0.99	17.5
METTL16	LRC47	Leucine-rich repeat-containing protein 47	Q8N1G4	5.33985	0.99	9
METTL16	NOL7	Nucleolar protein 7	Q9UMY1	5.02237	0.99	3.25
METTL16	SR140	U2 snRNP-associated SURP motif-containing protein	O15042	2.26604	0.98	111.75
METTL16	PNISR	Arginine/serine-rich protein PNISR	Q8TF01	2.7845	0.98	20
METTL16	IMA1	Importin subunit alpha-1	P52292	4.02148	0.98	9.25
METTL16	SEC63	Translocation protein SEC63 homolog	Q9UGP8	5.0063	0.98	6.25
METTL16	IQGA2	Ras GTPase-activating-like protein IQGAP2	Q13576	5.32193	0.98	4
METTL16	SLIT2	Slit homolog 2 protein	O94813	3.75809	0.97	31
METTL16	RFIP1	Rab11 family-interacting protein 1	Q6WKZ4	3.64731	0.97	33.25
METTL16	CAND1	Cullin-associated NEDD8-dissociated protein 1	Q86VP6	4.06437	0.97	26.25
METTL16	TCP4	Activated RNA polymerase II transcriptional coactivator p15	P53999	2.1177	0.97	15.5
METTL16	TMA16	Translation machinery-associated protein 16	Q96EY4	4.06264	0.97	9.75
METTL16	VRK1	Serine/threonine-protein kinase VRK1	Q99986	4.16993	0.97	8
METTL16	ARRB2	Beta-arrestin-2	P32121	4.75489	0.97	6.75
METTL16	MERL	Merlin	P35240	4.97728	0.97	3.5
METTL16	LC7L3	Luc7-like protein 3	O95232	3.05485	0.96	27
METTL16	SRRM1	Serine/arginine repetitive matrix protein 1	Q8IYB3	2.3978	0.96	23
METTL16	TBB6	Tubulin beta-6 chain	Q9BUF5	3.95513	0.96	14
METTL16	RL38	60S ribosomal protein L38	P63173	3.26604	0.96	13.5
METTL16	H2A1B	Histone H2A type 1-B/E	P04908	4.60288	0.96	6.75
METTL16	THUM1	THUMP domain-containing protein 1	Q9NXG2	5.32193	0.96	4
METTL16	TRUB1	Probable tRNA pseudouridine synthase 1	Q8WWH5	5.02237	0.96	3.25
METTL16	AROS	Active regulator of SIRT1	Q86WX3	4.46923	0.96	4
METTL16	ADAT1	tRNA-specific adenosine deaminase 1	Q9BUB4	4.64386	0.96	2.5
METTL16	SMAP	Small acidic protein	O00193	2.10098	0.95	12.5
METTL16	RS24	40S ribosomal protein S24	P62847	2.48543	0.95	14
METTL16	SREK1	Splicing regulatory glutamine/lysine-rich protein 1	Q8WXA9	2.58496	0.95	11.25
METTL16	PPIG	Peptidyl-prolyl cis-trans isomerase G	Q13427	3.73227	0.95	7.75
METTL16	CMS1	Protein CMSS1	Q9BQ75	4.10266	0.95	5.25
METTL16	ARHG2	Rho guanine nucleotide exchange factor 2	Q92974	4.79805	0.95	4.25
METTL16	LC7L2	Putative RNA-binding protein Luc7-like 2	Q9Y383	2.854	0.94	41.25
METTL16	PLCD3	1-phosphatidylinositol 4,5-bisphosphate phosphodiesterase delta-3	Q8N3E9	4.49185	0.94	2.25
METTL16	TBB2B	Tubulin beta-2B chain	Q9BVA1	2.95791	0.93	34.75
METTL16	RL5	60S ribosomal protein L5	P46777	2.13422	0.93	46
METTL16	ANR11	Ankyrin repeat domain-containing protein 11	Q6UB99	3.14568	0.93	22.25
METTL16	RFIP5	Rab11 family-interacting protein 5	Q9BXF6	3.57531	0.93	12.25
METTL16	RAD50	DNA repair protein RAD50	Q92878	3.78241	0.93	13
METTL16	DDX47	Probable ATP-dependent RNA helicase DDX47	Q9H0S4	3.93829	0.93	5.75
METTL16	FRG1	Protein FRG1	Q14331	3.42089	0.93	6.25
METTL16	IF2P	Eukaryotic translation initiation factor 5B	O60841	2.5008	0.92	49.75
METTL16	NSUN2	RNA cytosine C	Q08J23	2.59932	0.92	25.5
METTL16	ZN346	Zinc finger protein 346	Q9UL40	4.32193	0.92	2
METTL16	AR6P4	ADP-ribosylation factor-like protein 6-interacting protein 4	Q66PJ3	2.70487	0.91	12.5
METTL16	RRP1	Ribosomal RNA processing protein 1 homolog A	P56182	3.41278	0.91	10.5
METTL16	AP2A2	AP-2 complex subunit alpha-2	O94973	3.774	0.91	4.75
METTL16	VIP2	Inositol hexakisphosphate and diphosphoinositol-pentakisphosphate kinase 2	O43314	4.16993	0.91	3.25
METTL16	JPH1	Junctophilin-1	Q9HDC5	3.43296	0.9	6.75
METTL16	SMC2	Structural maintenance of chromosomes protein 2	O95347	3.66789	0.9	6
METTL16	FARP1	FERM, ARHGEF and pleckstrin domain-containing protein 1	Q9Y4F1	4.0321	0.9	2.5
METTL16	SPT5H	Transcription elongation factor SPT5	O00267	2.66676	0.89	16.5
METTL16	CBPC1	Cytosolic carboxypeptidase 1	Q9UPW5	3.10769	0.89	8.5
METTL16	NELFA	Negative elongation factor A	Q9H3P2	2.63459	0.88	10
METTL16	ERIC1	Glutamate-rich protein 1	Q86X53	3.62293	0.88	3.25
METTL16	NAMPT	Nicotinamide phosphoribosyltransferase	P43490	3.98914	0.88	3.75
METTL16	CCD47	Coiled-coil domain-containing protein 47	Q96A33	4.30086	0.88	5.75
METTL16	MFAP1	Microfibrillar-associated protein 1	P55081	2.25701	0.87	21
METTL16	TRM1L	TRMT1-like protein	Q7Z2T5	2.84197	0.87	13.25
METTL16	SRP14	Signal recognition particle 14 kDa protein	P37108	2.75489	0.87	6
METTL16	LRC40	Leucine-rich repeat-containing protein 40	Q9H9A6	3.63343	0.87	5
METTL16	REN3B	Regulator of nonsense transcripts 3B	Q9BZI7	3.20633	0.87	5
METTL16	GNL3L	Guanine nucleotide-binding protein-like 3-like protein	Q9NVN8	3.90689	0.87	2.5
METTL16	CBR1	Carbonyl reductase [NADPH] 1	P16152	3.03914	0.86	9.25
METTL16	EPIPL	Epiplakin	P58107	2.75489	0.86	12
METTL16	SRP72	Signal recognition particle subunit SRP72	O76094	2.6017	0.86	6.75
METTL16	DIM1	Probable dimethyladenosine transferase	Q9UNQ2	3.61706	0.86	3.75
METTL16	EIF3C	Eukaryotic translation initiation factor 3 subunit C	Q99613	2.47508	0.85	17
METTL16	JMY	Junction-mediating and -regulatory protein	Q8N9B5	3.90689	0.85	2.5
METTL16	ELOA1	Elongin-A	Q14241	2.13093	0.84	28.25
METTL16	PRP31	U4/U6 small nuclear ribonucleoprotein Prp31	Q8WWY3	2.66676	0.84	12
METTL16	HDAC5	Histone deacetylase 5	Q9UQL6	2.98368	0.84	7.25
METTL16	LRC59	Leucine-rich repeat-containing protein 59	Q96AG4	3.28983	0.84	6.25
METTL16	PHRF1	PHD and RING finger domain-containing protein 1	Q9P1Y6	3.13422	0.84	5
METTL16	PRPS1	Ribose-phosphate pyrophosphokinase 1	P60891	3.24031	0.84	5.25
METTL16	AP3D1	AP-3 complex subunit delta-1	O14617	2.36457	0.83	36.25
METTL16	SMC1A	Structural maintenance of chromosomes protein 1A	Q14683	2.56316	0.83	16.25
METTL16	CR025	Uncharacterized protein C18orf25	Q96B23	3.55336	0.83	3.75
METTL16	RS6	40S ribosomal protein S6	P62753	2.13422	0.82	27.5
METTL16	PPM1G	Protein phosphatase 1G	O15355	2.23879	0.82	17.75
METTL16	NUCKS	Nuclear ubiquitous casein and cyclin-dependent kinase substrate 1	Q9H1E3	1.84398	0.81	23.25
METTL16	RBM39	RNA-binding protein 39	Q14498	2.18587	0.81	29.5
METTL16	XPO1	Exportin-1	O14980	3.06005	0.81	4.75
METTL16	HELLS	Lymphoid-specific helicase	Q9NRZ9	2.82782	0.8	7
METTL16	ANR26	Ankyrin repeat domain-containing protein 26	Q9UPS8	3.0054	0.8	8.25
METTL16	ABCF1	ATP-binding cassette sub-family F member 1	Q8NE71	2.28096	0.79	30
METTL16	RSRC1	Serine/Arginine-related protein 53	Q96IZ7	2.31325	0.79	13.25
METTL16	PFKAP	ATP-dependent 6-phosphofructokinase, platelet type	Q01813	2.3978	0.79	11.5
METTL16	K2C72	Keratin, type II cytoskeletal 72	Q14CN4	3.30743	0.79	2.75
METTL16	UB2E1	Ubiquitin-conjugating enzyme E2 E1	P51965	3.49185	0.79	2.5
METTL16	MSH3	DNA mismatch repair protein Msh3	P20585	2.71149	0.78	7
METTL16	RPA1	DNA-directed RNA polymerase I subunit RPA1	O95602	2.69822	0.78	8.75
METTL16	SDA1	Protein SDA1 homolog	Q9NVU7	2.78031	0.78	7.25
METTL16	IF2B	Eukaryotic translation initiation factor 2 subunit 2	P20042	2.6017	0.77	6.75
METTL16	DPOD1	DNA polymerase delta catalytic subunit	P28340	2.58496	0.77	6.75
METTL16	NOP14	Nucleolar protein 14	P78316	2.35332	0.76	14.75
METTL16	CE350	Centrosome-associated protein 350	Q5VT06	2.5435	0.76	8.75
METTL16	DDX55	ATP-dependent RNA helicase DDX55	Q8NHQ9	2.87184	0.76	6
METTL16	SSRP1	FACT complex subunit SSRP1	Q08945	2.13422	0.75	17.5
METTL16	ERC2	ERC protein 2	O15083	4.78136	0.75	2.75
METTL16	NRDE2	Nuclear exosome regulator NRDE2	Q9H7Z3	5.12928	0.75	3.5
METTL3-N	MTA70	N6-adenosine-methyltransferase catalytic subunit	Q86U44	8.12	1	158.75
METTL3-N	VIR	Protein virilizer homolog	Q69YN4	6.3	1	23
METTL3-N	ZC3HD	Zinc finger CCCH domain-containing protein 13	Q5T200	4.59	1	18.75
METTL3-N	MET14	N6-adenosine-methyltransferase non-catalytic subunit	Q9HCE5	5.43	1	10.75
METTL3-N	STA5B	Signal transducer and activator of transcription 5B	P51692	6.81	1	11.25
METTL3-N	FL2D	Pre-mRNA-splicing regulator WTAP	Q15007	6	1	8
METTL3-N	HAKAI	E3 ubiquitin-protein ligase Hakai	Q75N03	5.09	0.99	4.25
METTL3-N	H1T	Histone H1t	P22492	4.58	0.97	7
METTL3-N	KIF2A	Kinesin-like protein KIF2A	O00139	3.21	0.92	9.75
METTL3-N	TP53B	TP53-binding protein 1	Q12888	2.46	0.9	44
METTL3-N	H14	Histone H1.4	P10412	2.54	0.84	18.5
METTL3-N	TASO2	Protein TASOR 2	Q5VWN6	3.01	0.83	11
METTL3-N	MLH1	DNA mismatch repair protein Mlh1	P40692	3.15	0.82	7.5
METTL3-N	SYMPK	Symplekin	Q92797	3.05	0.79	4.5
METTL3-N	IMA4	Importin subunit alpha-4	O00505	3.17	0.78	4
METTL3-N	KNL1	Kinetochore scaffold 1	Q8NG31	2.36	0.76	20.75
METTL3-N	SALL2	Sal-like protein 2	Q9Y467	3.12	0.75	3.25
METTL3-C	MTA70	N6-adenosine-methyltransferase catalytic subunit	Q86U44	8.14	1	160.25
METTL3-C	VIR	Protein virilizer homolog	Q69YN4	7.2	1	43
METTL3-C	SGT1	Protein SGT1 homolog	Q9Y2Z0	2.79	1	28.5
METTL3-C	MET14	N6-adenosine-methyltransferase non-catalytic subunit	Q9HCE5	5.52	1	11.5
METTL3-C	STA5B	Signal transducer and activator of transcription 5B	P51692	6.94	1	12.25
METTL3-C	DNJA2	DnaJ homolog subfamily A member 2	O60884	5.96	1	9.5
METTL3-C	CHFR	E3 ubiquitin-protein ligase CHFR	Q96EP1	6.32	1	8
METTL3-C	SALL2	Sal-like protein 2	Q9Y467	3.81	1	5.25
METTL3-C	FKBP5	Peptidyl-prolyl cis-trans isomerase FKBP5	Q13451	6.18	1	7.25
METTL3-C	FL2D	Pre-mRNA-splicing regulator WTAP	Q15007	5.86	1	7.25
METTL3-C	HAKAI	E3 ubiquitin-protein ligase Hakai	Q75N03	5.17	1	4.5
METTL3-C	NUDC2	NudC domain-containing protein 2	Q8WVJ2	5.13	0.99	3.5
METTL3-C	FKBP4	Peptidyl-prolyl cis-trans isomerase FKBP4	Q02790	3.84	0.98	10.75
METTL3-C	ARI5B	AT-rich interactive domain-containing protein 5B	Q14865	4.67	0.98	4.25
METTL3-C	NUDC3	NudC domain-containing protein 3	Q8IVD9	3.97	0.96	6.75
METTL3-C	ZC3HD	Zinc finger CCCH domain-containing protein 13	Q5T200	3.53	0.95	9
METTL3-C	Z518A	Zinc finger protein 518A	Q6AHZ1	4.49	0.94	2.25
METTL3-C	NFRKB	Nuclear factor related to kappa-B-binding protein	Q6P4R8	3.49	0.92	9.5
METTL3-C	DNJC7	DnaJ homolog subfamily C member 7	Q99615	3.24	0.9	5.25
METTL3-C	KNL1	Kinetochore scaffold 1	Q8NG31	2.68	0.89	26
METTL3-C	CDC37	Hsp90 co-chaperone Cdc37	Q16543	2.65	0.88	6
METTL3-C	MCMBP	Mini-chromosome maintenance complex-binding protein	Q9BTE3	3.93	0.88	2.75
METTL3-C	ZEB2	Zinc finger E-box-binding homeobox 2	O60315	3.85	0.85	3
METTL3-C	ZN536	Zinc finger protein 536	O15090	3.17	0.83	5
METTL3-C	SALL1	Sal-like protein 1	Q9NSC2	3.38	0.83	3.75
METTL3-C	H14	Histone H1.4	P10412	2.46	0.82	17.5
METTL3-C	TSH3	Teashirt homolog 3	Q63HK5	2.81	0.77	5.75
METTL3-C	BCL7C	B-cell CLL/lymphoma 7 protein family member C	Q8WUZ0	3.32	0.76	2.5
METTL3-C	ZN451	E3 SUMO-protein ligase ZNF451	Q9Y4E5	2.37	0.75	11.75

## Sheet: Table S4
List of proteins identified on bait samples and absent in control samples by Limma analysis
				Number of peptides assigned to individual proteins are indicated (format "all"-"razor+unique"-"unique")
Bait	UniProt entry name	Full protein name	Acession number (Uniprot)	Ctrl 1	Ctrl 2	Ctrl 3	Ctrl 4	Ctrl 5	Bait 1	Bait 2	Bait 3	Bait 4	Bait 5
ALKBH5	DDX54	ATP-dependent RNA helicase DDX54	Q8TDD1	0-0-0	1-1-1	0-0-0	-	-	2-2-2	2-2-2	6-6-6	2-2-2	-
ALKBH5	RBM8A	RNA-binding protein 8A	Q9Y5S9	0-0-0	0-0-0	0-0-0	-	-	3-3-3	4-4-4	4-4-4	3-3-3	-
ALKBH5	H7C1W4	Uncharacterized protein	H7C1W4	0-0-0	0-0-0	0-0-0	-	-	7-7-7	5-5-5	7-7-7	8-8-8	-
ALKBH5	SIR1	NAD-dependent protein deacetylase sirtuin-1	Q96EB6	0-0-0	0-0-0	0-0-0	-	-	6-6-6	4-4-4	5-5-5	5-5-5	-
ALKBH5	ERCC5	DNA repair protein complementing XP-G cells	P28715	1-1-1	0-0-0	0-0-0	-	-	3-3-3	3-3-3	3-3-3	8-8-8	-
ALKBH5	MECOM	Histone-lysine N-methyltransferase MECOM	Q03112	0-0-0	0-0-0	0-0-0	-	-	3-3-3	2-2-2	3-3-3	3-3-3	-
ALKBH5	AF9	Protein AF-9	P42568	0-0-0	1-0-0	1-0-0	-	-	4-3-3	3-2-2	3-2-2	2-1-1	-
ALKBH5	FOXJ3	Forkhead box protein J3	Q9UPW0	0-0-0	0-0-0	1-1-1	-	-	2-2-2	3-3-3	3-3-3	2-2-2	-
ALKBH5	BRWD1	Bromodomain and WD repeat-containing protein 1	Q9NSI6	1-0-0	0-0-0	1-0-0	-	-	4-4-4	3-3-3	2-1-1	3-3-3	-
ALKBH5	AFF1	AF4/FMR2 family member 1	P51825	0-0-0	0-0-0	0-0-0	-	-	2-2-2	3-3-3	2-2-2	1-1-1	-
ALKBH5	RALY	RNA-binding protein Raly	Q9UKM9	0-0-0	0-0-0	0-0-0	-	-	2-2-2	2-2-2	2-2-2	2-2-2	-
ALKBH5	CLH1	Clathrin heavy chain 1	Q00610	0-0-0	0-0-0	0-0-0	-	-	2-2-2	3-3-3	2-2-2	2-2-2	-
PCIF1	G3P	Glyceraldehyde-3-phosphate dehydrogenase	P04406	0-0-0	0-0-0	1-1-1	-	-	5-5-5	3-3-3	3-3-3	-	-
PCIF1	CCD71	Coiled-coil domain-containing protein 71	Q8IV32	0-0-0	0-0-0	0-0-0	-	-	2-2-2	2-2-2	2-2-2	-	-
PCIF1	GBB4	Guanine nucleotide-binding protein subunit beta-4	Q9HAV0	0-0-0	0-0-0	0-0-0	-	-	2-2-2	3-3-3	2-2-2	-	-
PCIF1	CIR1	Corepressor interacting with RBPJ 1	Q86X95	0-0-0	0-0-0	0-0-0	-	-	3-3-3	3-3-3	4-4-4	-	-
PCIF1	RL10A	60S ribosomal protein L10a	P62906	0-0-0	0-0-0	0-0-0	-	-	3-3-3	2-2-2	2-2-2	-	-
PCIF1	CMTR1	Cap-specific mRNA (nucleoside-2'-O-)-methyltransferase 1	Q8N1G2	0-0-0	0-0-0	0-0-0	-	-	2-2-2	4-4-4	4-4-4	-	-
PCIF1	ZMYM3	Zinc finger MYM-type protein 3	Q14202	1-0-0	0-0-0	0-0-0	-	-	2-1-1	2-1-1	2-1-1	-	-
PCIF1	WRN	Werner syndrome ATP-dependent helicase	Q14191	0-0-0	0-0-0	0-0-0	-	-	3-3-3	2-2-2	3-3-3	-	-
PCIF1	TRAP1	Heat shock protein 75 kDa, mitochondrial	Q12931	0-0-0	0-0-0	0-0-0	-	-	2-2-2	3-3-3	2-2-2	-	-
PCIF1	PRD16	Histone-lysine N-methyltransferase PRDM16	Q9HAZ2	1-0-0	1-0-0	1-0-0	-	-	2-0-0	2-1-1	2-0-0	-	-
FTO	ZN180	Zinc finger protein 180	Q9UJW8	0-0-0	0-0-0	0-0-0	0-0-0	0-0-0	2-2-2	3-3-3	4-4-4	4-4-4	2-2-2
FTO	ZHX2	Zinc fingers and homeoboxes protein 2	Q9Y6X8	1-0-0	1-0-0	1-0-0	1-0-0	1-0-0	1-0-0	2-1-1	3-2-2	2-1-1	3-2-2
FTO	SOX9	Transcription factor SOX-9	P48436	0-0-0	0-0-0	0-0-0	0-0-0	0-0-0	1-1-1	2-2-2	2-2-2	2-2-2	2-2-2
METTL16	L10K	Leydig cell tumor 10 kDa protein homolog	Q9UNZ5	0-0-0	0-0-0	0-0-0	-	-	5-5-5	5-5-5	5-5-5	5-5-5	-
METTL16	THUM1	THUMP domain-containing protein 1	Q9NXG2	0-0-0	0-0-0	0-0-0	-	-	8-8-8	8-8-8	6-6-6	6-6-6	-
METTL16	CSTOS	Protein CUSTOS	Q96C57	0-0-0	0-0-0	0-0-0	-	-	6-6-6	7-7-7	4-4-4	6-6-6	-
METTL16	NOL7	Nucleolar protein 7	Q9UMY1	0-0-0	0-0-0	0-0-0	-	-	4-4-4	4-4-4	5-5-5	5-5-5	-
METTL16	IMA1	Importin subunit alpha-1	P52292	0-0-0	0-0-0	0-0-0	-	-	11-11-11	11-11-11	8-8-8	7-7-7	-
METTL16	AROS	Active regulator of SIRT1	Q86WX3	0-0-0	0-0-0	0-0-0	-	-	3-3-3	4-4-4	3-3-3	4-4-4	-
METTL16	RS18	40S ribosomal protein S18	P62269	0-0-0	0-0-0	0-0-0	-	-	5-5-5	4-4-4	5-5-5	5-5-5	-
METTL16	CMS1	Protein CMSS1	Q9BQ75	0-0-0	0-0-0	0-0-0	-	-	5-5-5	5-5-5	5-5-5	4-4-4	-
METTL16	HAT1	Histone acetyltransferase type B catalytic subunit	O14929	0-0-0	0-0-0	0-0-0	-	-	3-3-3	4-4-4	3-3-3	3-3-3	-
METTL16	SEC62	Translocation protein SEC62	Q99442	0-0-0	0-0-0	0-0-0	-	-	3-3-3	3-3-3	3-3-3	2-2-2	-
METTL16	NOL6	Nucleolar protein 6	Q9H6R4	0-0-0	0-0-0	0-0-0	-	-	5-5-5	9-9-9	5-5-5	3-3-3	-
METTL16	NKRF	NF-kappa-B-repressing factor	O15226	0-0-0	0-0-0	0-0-0	-	-	2-2-2	6-6-6	2-2-2	5-5-5	-
METTL16	ZNT9	Zinc transporter 9	Q6PML9	0-0-0	0-0-0	0-0-0	-	-	5-5-5	4-4-4	5-5-5	4-4-4	-
METTL16	CCD47	Coiled-coil domain-containing protein 47	Q96A33	0-0-0	0-0-0	0-0-0	-	-	5-5-5	8-8-8	4-4-4	7-7-7	-
METTL16	USP9X	Probable ubiquitin carboxyl-terminal hydrolase FAF-X	Q93008	0-0-0	0-0-0	0-0-0	-	-	10-10-10	5-5-5	8-8-8	5-5-5	-
METTL16	ZN346	Zinc finger protein 346	Q9UL40	0-0-0	0-0-0	0-0-0	-	-	3-3-3	3-3-3	3-3-3	3-3-3	-
METTL16	RT15	28S ribosomal protein S15, mitochondrial	P82914	0-0-0	0-0-0	0-0-0	-	-	5-5-5	6-6-6	5-5-5	4-4-4	-
METTL16	SRP09	Signal recognition particle 9 kDa protein	P49458	0-0-0	0-0-0	0-0-0	-	-	2-2-2	2-2-2	2-2-2	2-2-2	-
METTL16	STRBP	Spermatid perinuclear RNA-binding protein	Q96SI9	1-0-0	1-0-0	1-0-0	-	-	6-2-2	5-1-1	4-0-0	4-1-1	-
METTL16	CCNL2	Cyclin-L2	Q96S94	0-0-0	0-0-0	0-0-0	-	-	2-2-2	2-2-2	2-2-2	2-2-2	-
METTL16	CAVN1	Caveolae-associated protein 1	Q6NZI2	0-0-0	0-0-0	0-0-0	-	-	3-3-3	3-3-3	2-2-2	2-2-2	-
METTL16	NFRKB	Nuclear factor related to kappa-B-binding protein	Q6P4R8	0-0-0	0-0-0	0-0-0	-	-	3-3-3	3-3-3	2-2-2	3-3-3	-
METTL16	SURF2	Surfeit locus protein 2	Q15527	0-0-0	0-0-0	0-0-0	-	-	2-2-2	3-3-3	2-2-2	3-3-3	-
METTL16	IQGA2	Ras GTPase-activating-like protein IQGAP2	Q13576	0-0-0	0-0-0	0-0-0	-	-	3-3-3	6-6-6	5-5-5	4-4-4	-
METTL16	SIR1	NAD-dependent protein deacetylase sirtuin-1	Q96EB6	0-0-0	0-0-0	0-0-0	-	-	2-2-2	2-2-2	2-2-2	2-2-2	-
METTL16	ATPO	ATP synthase subunit O, mitochondrial	P48047	0-0-0	0-0-0	0-0-0	-	-	4-4-4	6-6-6	2-2-2	2-2-2	-
METTL16	CCNT2	Cyclin-T2	O60583	0-0-0	0-0-0	0-0-0	-	-	3-3-3	2-2-2	2-2-2	4-4-4	-
METTL16	UB2E1	Ubiquitin-conjugating enzyme E2 E1	P51965	0-0-0	0-0-0	0-0-0	-	-	3-3-3	3-3-3	3-3-3	2-2-2	-
METTL16	TIM50	Mitochondrial import inner membrane translocase subunit TIM50	Q3ZCQ8	0-0-0	0-0-0	0-0-0	-	-	3-3-3	2-2-2	2-2-2	2-2-2	-
METTL16	G3V325	ATP5MF-PTCD1 readthrough	G3V325	0-0-0	0-0-0	0-0-0	-	-	2-2-2	2-2-2	2-2-2	2-2-2	-
METTL16	MERL	Merlin	P35240	0-0-0	0-0-0	0-0-0	-	-	2-2-2	3-3-3	3-3-3	3-3-3	-
METTL16	TAC2N	Tandem C2 domains nuclear protein	Q8N9U0	0-0-0	0-0-0	0-0-0	-	-	2-2-2	2-2-2	2-2-2	3-3-3	-
METTL16	MCM2	DNA replication licensing factor MCM2	P49736	0-0-0	0-0-0	0-0-0	-	-	2-2-2	4-4-4	2-2-2	2-2-2	-
METTL16	MICU1	Calcium uptake protein 1, mitochondrial	Q9BPX6	0-0-0	0-0-0	0-0-0	-	-	2-2-2	3-3-3	3-3-3	3-3-3	-
METTL16	ZSC18	Zinc finger and SCAN domain-containing protein 18	Q8TBC5	0-0-0	0-0-0	0-0-0	-	-	2-2-2	2-2-2	2-2-2	2-2-2	-
METTL16	AP2A1	AP-2 complex subunit alpha-1	O95782	0-0-0	0-0-0	1-0-0	-	-	3-1-1	5-2-2	4-1-1	4-1-1	-
METTL16	IPO9	Importin-9	Q96P70	0-0-0	0-0-0	0-0-0	-	-	2-2-2	3-3-3	2-2-2	3-3-3	-
METTL3-N	TIM	Protein timeless homolog	Q9UNS1	0-0-0	0-0-0	0-0-0	0-0-0	0-0-0	3-3-3	2-2-2	2-2-2	2-2-2	-
METTL3-C	-	-	-	-	-	-	-	-	-	-	-	-	-
